# Supplementary material for: Systems pharmacology of adiposity reveals inhibition of EP300 as a common therapeutic mechanism of caloric restriction and resveratrol for obesity
Source: Front Pharmacol. 2015 Sep 15;6:199. doi: 10.3389/fphar.2015.00199 (PMC4569862; doi:10.3389/fphar.2015.00199)
Supplement: Table S1 — Genes with changes in expression are common between multiple datasets. Sheet 1: Genes with changes in expression are common between RSV and CR in visceral adipose tissue in DIO zebrafish. Sheet 2: Genes with changes in expression are between RSV and CR in subcutaneous adipose tissues of obese humans. Sheet 3: Genes dysregulated in visceral adipose tissues of both female and male DIO zebrafish. Sheet 4: Genes dysregulated in subcutaneous adipose tissues of obese human females and males. [file Table_1.XLSX]

## Sheet: 1 zebra RSV CR
Table S1-1 Genes with changes in expression are common between RSV and CR in visceral adipose tissue in DIO zebrafish
Dr gene symbol	Hs gene symbol	Gene name	log (RES+OF/OF)	FDR	log (CR after OF/OF)	FDR
apoa1a	APOA1	apolipoprotein A-I	-3.10905	0.01	-3.74468	0.0026
cldnd	CLDN6	claudin 6	2.28167	0.1918	1.53799	0.0814
dopey2	DOPEY2	dopey family member 2	2.19601	0.1092	1.78877	0.0647
fads2	FADS2	fatty acid desaturase 2	-2.32988	0.1633	-5.36885	0
gpr137ba	GPR137C	G protein-coupled receptor 137C	1.345	0.2878	1.79925	0.0316
igfbp1a	IGFBP1	insulin-like growth factor binding protein 1	-1.68038	0.1942	-3.40049	0.0026
slc38a4	SLC38A4	solute carrier family 38, member 4	-1.75975	0.23	-2.98279	0.0086
tfa	TF	transferrin	-1.89647	0.2364	-5.46116	0
ucp1	UCP3	uncoupling protein 3 (mitochondrial, proton carrier)	-2.52949	0.082	-4.0613	0.0017

## Sheet: 2 human RSV CR 
Table S1-2. Genes with changes in expression are between RSV and CR in subcutaneous adipose tissues of obese humans
Hs Symbol	RES male	FDR	CR female	FDR	CR male	FDR
CES1	-0.287008	0.2782	-1.30829	0	-1.19859	0
GPNMB	0.295253	0.2253	0.23952	0.289	0.279412	0.0004
LEP	-0.292122	0.196	-0.668409	0	-0.959598	0
NQO1	-0.246395	0.2847	-0.711464	0	-1.01567	0
RARRES2	-0.237694	0.1613	-0.446541	0.0244	-0.260325	0.007
TF	-0.153928	0.2302	-0.191656	0.0172	-0.0581425	0.0001
VLDLR	-0.251195	0.2681	-0.524293	0.0081	-0.41677	0

## Sheet: 3 zebra obesity
Table S1-3. Genes dysregulated in visceral adipose tissues of both female and male DIO zebrafish
Dr gene symbol	Hs gene symbol	log (female OF 5w/1w)	FDR	log (male OF 8w/1w)	FDR	Gene Name
cd151l	CD151	-1.1504	0.2456	-1.36068	0.1911	CD151 molecule
cell	CEL	2.05134	0.087	1.38222	0.1846	carboxyl ester lipase
cp	CP	2.13366	0.0538	4.124	0.0003	ceruloplasmin (ferroxidase)
f5	F5	1.34903	0.1483	2.63624	0.0199	coagulation factor V (proaccelerin, labile factor)
fads2	FADS2	1.23665	0.1823	2.80275	0.0171	fatty acid desaturase 2
fgb	FGB	1.76732	0.1445	4.146	0.0003	fibrinogen beta chain
gpx1a	GPX1	1.413	0.0958	2.01049	0.07	glutathione peroxidase 1
igfbp1a	IGFBP1	2.35699	0.015	2.7175	0.009	insulin-like growth factor binding protein 1
rbp4	RBP4	1.24999	0.2362	2.09173	0.0423	retinol binding protein 4, plasma
rfesd	RFESD	1.32366	0.1356	2.79624	0.0142	Rieske (Fe-S) domain containing
serpina1l	SERPINA1	2.71934	0.0215	3.39825	0.0026	serpin peptidase inhibitor, clade A (alpha-1 antiproteinase, antitrypsin), member 1
tfa	TF	1.83366	0.0678	2.9705	0.0066	transferrin
tgfbi	TGFBI	1.23964	0.1594	2.195	0.0319	transforming growth factor, beta-induced, 68kDa
ucp1	UCP3	1.58169	0.0678	3.5815	0.0019	uncoupling protein 3 (mitochondrial, proton carrier)
zar1	ZAR1	-1.27474	0.2268	-1.27439	0.2671	zygote arrest 1

## Sheet: human obesity
Table S1-4. Genes dysregulated in subcutaneous adipose tissues of obese human females and males.
GeneName	FC:(female obe/lean)	FDR	FC:(male obe/lean)	FDR
ABHD5	-0.773985	0.166	-0.772259	0.1068
ACP5	2.90674	0	0.641454	0.2073
AGPAT9	-2.96016	0	-1.36142	0.005
AZGP1	-1.75195	0	-0.652221	0.13
BHMT2	0.8062	0.085	0.597126	0.2028
C12orf5	0.665848	0.2265	0.734135	0.1236
CA3	-3.31473	0	-1.34997	0.0033
CCND2	1.92041	0	0.837459	0.0813
CD52	2.24987	0	0.637007	0.2196
CES1	1.32025	0.0029	1.22879	0.005
CHI3L1	0.690104	0.0122	1.22595	0.005
CIDEA	-0.88071	0.0746	-0.87382	0.0391
CRYAB	0.748204	0.1626	0.375735	0.2101
CTH	-1.18344	0.0126	-0.638681	0.2656
CTSS	1.19705	0.0073	0.517931	0.2384
CYBB	1.37468	0.0018	0.557876	0.2057
ERAP2	1.74739	0	0.712464	0.1204
FCGR2A	0.889551	0.0508	0.638676	0.1843
GPD1L	-1.27125	0.0053	-0.565118	0.2668
HP	0.410992	0.0534	1.06846	0.015
IFI30	2.08855	0	0.767316	0.0622
KYNU	1.13691	0.0116	0.578118	0.2419
LEP	1.52211	0.0009	0.667029	0.0297
LOX	1.01378	0.0217	0.393526	0.206
MEGF9	0.612305	0.1164	0.506196	0.2925
MMP9	3.14913	0	1.17773	0.0085
NCEH1	1.01428	0.0223	0.663663	0.1863
NECAB1	0.961253	0.0176	0.834792	0.1231
NIPSNAP3B	-1.26639	0.0055	-0.655626	0.275
NPR3	1.60758	0	0.6277	0.1923
NQO1	1.39523	0.0013	1.21487	0.0055
NRCAM	0.833092	0.0396	0.58111	0.202
PDE11A	0.425459	0.2673	0.642008	0.2164
PI16	1.25924	0.0012	0.25084	0.2062
PRG4	1.34908	0.0028	1.02034	0.0165
RDH10	-1.19462	0.0078	-0.686638	0.2856
S100A1	-1.77004	0	-0.748554	0.1509
SAA2	0.804301	0.0743	1.45686	0
SFRP4	1.61127	0	0.564622	0.0568
STOX1	-1.52367	0.0018	-0.621045	0.2778
SYNC	0.987757	0.0335	0.569005	0.2713
TNMD	1.41743	0.0011	0.770787	0.1818
UCHL1	2.29842	0	0.831715	0.0598
VCAN	0.741402	0.1907	0.488206	0.2088
VEGFA	-1.12501	0.0089	-0.71241	0.2606
VLDLR	0.893828	0.0702	0.430178	0.2313
