# Supplementary material for: Systems pharmacology of adiposity reveals inhibition of EP300 as a common therapeutic mechanism of caloric restriction and resveratrol for obesity
Source: Front Pharmacol. 2015 Sep 15;6:199. doi: 10.3389/fphar.2015.00199 (PMC4569862; doi:10.3389/fphar.2015.00199)
Supplement: Table S2 — Differentially expressed genes in each transcriptome dataset. Sheet 1: Genes regulated by RSV in visceral adipose tissues of female DIO zebrafish. Sheet 2: Genes regulated by CR in visceral adipose tissues of male DIO zebrafish. Sheet 3: Genes regulated by RSV in subcutaneous adipose tissues from obese human males treated with RSV. Sheet 4: Genes regulated by CR in subcutaneous adipose tissues from obese human females. Sheet 5: Genes regulated by CR in subcutaneous adipose tissues from obese human males. Sheet 6: Genes dysregulated in visceral adipose tissues of female DIO zebrafish. Sheet 7: Genes dysregulated in visceral adipose tissues of male DIO zebrafish. Sheet 8: Genes dysregulated in subcutaneous adipose tissues of obese human females. Sheet 9: Genes dysregulated in subcutaneous adipose tissues of obese human males. [file Table_2.XLSX]

## Sheet: 1 zebra RSV
Table S2-1. Genes regulated by RSV in visceral adipose tissues of female DIO zebrafish.
Dr gene symbol	Hs gene symbol	Gene name	log (RES+OF/OF)	FDR
apoa1a	APOA1	apolipoprotein A-I	-3.10905	0.01
gatm	GATM	glycine amidinotransferase (L-arginine:glycine amidinotransferase)	-2.5454	0.025
ucp1	UCP3	uncoupling protein 3 (mitochondrial, proton carrier)	-2.52949	0.082
apoeb	APOE	apolipoprotein E	2.56433	0.095
dopey2	DOPEY2	dopey family member 2	2.19601	0.1092
zp3.2	ZP3	zona pellucida glycoprotein 3 (sperm receptor)	2.45267	0.1171
brd7	BRD7	bromodomain containing 7	2.27968	0.1173
fads2	FADS2	fatty acid desaturase 2	-2.32988	0.1633
ccnb1	CCNB1	cyclin B1	2.429	0.1891
spna2	SPTAN1	spectrin, alpha, non-erythrocytic 1	2.18732	0.1914
cldnd	CLDN6	claudin 6	2.28167	0.1918
igfbp1a	IGFBP1	insulin-like growth factor binding protein 1	-1.68038	0.1942
ctssb.1	CTSS	cathepsin S	2.243	0.1963
sox4b	SOX4	SRY (sex determining region Y)-box 4	-1.7442	0.208
serpina1	SERPINA1	serpin peptidase inhibitor, clade A (alpha-1 antiproteinase, antitrypsin), member 1	-2.02562	0.23
slc38a4	SLC38A4	solute carrier family 38, member 4	-1.75975	0.23
kpna2	KPNA2	karyopherin alpha 2 (RAG cohort 1, importin alpha 1)	2.28534	0.2302
tfa	TF	transferrin	-1.89647	0.2364
tm4sf4	TM4SF4	transmembrane 4 L six family member 4	-1.57648	0.2421
ckba	CKB	creatine kinase, brain	-1.55937	0.2621
fbp1b	FBP1	fructose-1,6-bisphosphatase 1	-1.59379	0.2682
cd9b	CD9	CD9 molecule	1.51465	0.2711
homer3	HOMER3	homer homolog 3 (Drosophila)	2.13665	0.2842
ccnb2	CCNB2	cyclin B2	1.99335	0.285
gpr137ba	GPR137C	G protein-coupled receptor 137C	1.345	0.2878
zar1	ZAR1	zygote arrest 1	2.14968	0.2892
nasp	NASP	nuclear autoantigenic sperm protein (histone-binding)	1.94901	0.2924

## Sheet: 2 zebra CR
Table S2-2. Genes regulated by CR in visceral adipose tissues of male DIO zebrafish
Dr gene symbol	Hs gene symbol	Gene name	log (CR after OF8w/OF8w)	FDR
agt	AGT	angiotensinogen (serpin peptidase inhibitor, clade A, member 8)	-5.91267	0
c3c	C3	complement component 3	-6.84477	0
c8a	C8A	complement component 8, alpha polypeptide	-6.11779	0
cfb	CFB	complement factor B	-6.51953	0
cp	CP	ceruloplasmin (ferroxidase)	-5.84477	0
cthl	CTH	cystathionase (cystathionine gamma-lyase)	2.68325	0
elovl6	ELOVL6	ELOVL fatty acid elongase 6	-6.02093	0
f2	F2	coagulation factor II (thrombin)	-5.14305	0
fads2	FADS2	fatty acid desaturase 2	-5.36885	0
fam46c	FAM46C	family with sequence similarity 46, member C	2.71574	0
fga	FGA	fibrinogen alpha chain	-5.77201	0
fgb	FGB	fibrinogen beta chain	-6.82828	0
fgg	FGG	fibrinogen gamma chain	-6.03032	0
hpx	HPX	hemopexin	-5.74855	0
plg	PLG	plasminogen	-5.6295	0
serpina1l	SERPINA1	serpin peptidase inhibitor, clade A (alpha-1 antiproteinase, antitrypsin), member 1	-5.60823	0
tfa	TF	transferrin	-5.46116	0
comtd1	COMTD1	catechol-O-methyltransferase domain containing 1	-5.38685	0.0002
apoa4	APOA4	apolipoprotein A-IV	-4.6295	0.0003
cideb	CIDEB	cell death-inducing DFFA-like effector b	-4.54625	0.0004
a2ml1	A2M	alpha-2-macroglobulin	-4.52949	0.0006
pla2g12b	PLA2G12B	phospholipase A2, group XIIB	-4.34227	0.0006
tdo2a	TDO2	tryptophan 2,3-dioxygenase	-4.72547	0.0006
vtnb	VTN	vitronectin	-4.6878	0.0006
f5	F5	coagulation factor V (proaccelerin, labile factor)	-4.77201	0.0007
hsd17b3	HSD17B3	hydroxysteroid (17-beta) dehydrogenase 3	-4.16618	0.0007
lipca	LIPC	lipase, hepatic	-4.82011	0.0007
ttr	TTR	transthyretin	-4.49005	0.0007
dio2	DIO2	deiodinase, iodothyronine, type II	-4.17397	0.0008
serpinc1	SERPINC1	serpin peptidase inhibitor, clade C (antithrombin), member 1	-4.65472	0.0008
slc13a2	SLC13A2	solute carrier family 13 (sodium-dependent dicarboxylate transporter), member 2	-3.98393	0.0008
pck2	PCK2	phosphoenolpyruvate carboxykinase 2 (mitochondrial)	-4.03978	0.001
gc	GC	group-specific component (vitamin D binding protein)	-4.00462	0.0016
upp2	UPP2	uridine phosphorylase 2	-4.05889	0.0016
nme4	NME4	NME/NM23 nucleoside diphosphate kinase 4	-3.99769	0.0017
ucp1	UCP3	uncoupling protein 3 (mitochondrial, proton carrier)	-4.0613	0.0017
elovl2	ELOVL2	ELOVL fatty acid elongase 2	-3.57519	0.0022
rpl26	RPL26	ribosomal protein L26	2.47799	0.0023
cfhl2	CFH	complement factor H	-3.47393	0.0025
apoa1a	APOA1	apolipoprotein A-I	-3.74468	0.0026
igfbp1a	IGFBP1	insulin-like growth factor binding protein 1	-3.40049	0.0026
upb1	UPB1	ureidopropionase, beta	-3.64928	0.003
fgfr1a	FGFR1	fibroblast growth factor receptor 1	2.70099	0.0035
sema3ab	SEMA3A	sema domain, immunoglobulin domain (Ig), short basic domain, secreted, (semaphorin) 3A	2.328	0.0037
sult1st4	SULT1A1	sulfotransferase family, cytosolic, 1A, phenol-preferring, member 1	-3.31761	0.0041
tat	TAT	tyrosine aminotransferase	-3.59771	0.0042
tcn2l	TCN2	transcobalamin II	-3.42973	0.0042
gadd45g	GADD45G	growth arrest and DNA-damage-inducible, gamma	-3.49005	0.0043
sox1b	SOX1	SRY (sex determining region Y)-box 1	2.55724	0.0044
enpp6	ENPP6	ectonucleotide pyrophosphatase/phosphodiesterase 6	-3.32337	0.0051
nr1h4	NR1H4	nuclear receptor subfamily 1, group H, member 4	-3.19892	0.0057
sdr16c5b	SDR16C5	short chain dehydrogenase/reductase family 16C, member 5	-2.9203	0.0062
stap2a	STAP1	signal transducing adaptor family member 1	-3.02444	0.0063
gpx1b	GPX1	glutathione peroxidase 1	-3.16488	0.0066
pah	PAH	phenylalanine hydroxylase	-3.32482	0.0066
rnd1	RND1	Rho family GTPase 1	2.26174	0.0067
grna	GRN	granulin	-2.73312	0.0079
nck2b	NCK2	NCK adaptor protein 2	2.1355	0.0081
atp1a1a.4	ATP1A1	ATPase, Na+/K+ transporting, alpha 1 polypeptide	-2.83547	0.0082
dpydb	DPYD	dihydropyrimidine dehydrogenase	-3.0315	0.0082
sox7	SOX7	SRY (sex determining region Y)-box 7	2.19349	0.0082
ucp2	UCP2	uncoupling protein 2 (mitochondrial, proton carrier)	-3.0807	0.0082
hao1	HAO1	hydroxyacid oxidase (glycolate oxidase) 1	-3.1976	0.0084
slc38a4	SLC38A4	solute carrier family 38, member 4	-2.98279	0.0086
cfi	CFI	complement factor I	-2.89647	0.0107
gda	GDA	guanine deaminase	-2.84581	0.0112
ckmt1	CKMT1A	creatine kinase, mitochondrial 1A	-2.87303	0.0113
qsox1	QSOX1	quiescin Q6 sulfhydryl oxidase 1	-2.69152	0.0138
grin1b	GRIN1	glutamate receptor, ionotropic, N-methyl D-aspartate 1	2.03101	0.0141
ppp1r3b	PPP1R3B	protein phosphatase 1, regulatory subunit 3B	-2.93457	0.0157
vps13a	VPS13A	vacuolar protein sorting 13 homolog A (S. cerevisiae)	2.19551	0.0157
tprb	TPR	translocated promoter region, nuclear basket protein	-2.70369	0.0166
mnx1	MNX1	motor neuron and pancreas homeobox 1	1.98499	0.0168
cyp26a1	CYP26A1	cytochrome P450, family 26, subfamily A, polypeptide 1	-2.96128	0.0173
lcmt2	LCMT2	leucine carboxyl methyltransferase 2	1.95925	0.0175
sertad2b	SERTAD2	SERTA domain containing 2	1.97926	0.0188
gbp1	GBP3	guanylate binding protein 3	-2.4274	0.019
gpx4a	GPX4	glutathione peroxidase 4	-2.64295	0.0194
ftcd	FTCD	formimidoyltransferase cyclodeaminase	-2.75147	0.0195
cpeb4	CPEB4	cytoplasmic polyadenylation element binding protein 4	-2.53701	0.0197
tsku	TSKU	tsukushi, small leucine rich proteoglycan	-2.66658	0.0198
afmid	AFMID	arylformamidase	-2.54288	0.0205
ncapd3	NCAPD3	non-SMC condensin II complex, subunit D3	-2.46116	0.0214
aldh8a1	ALDH8A1	aldehyde dehydrogenase 8 family, member A1	-2.55554	0.0242
stat4	STAT4	signal transducer and activator of transcription 4	-2.67577	0.0242
tgfbi	TGFBI	transforming growth factor, beta-induced, 68kDa	-2.49574	0.0244
allc	ALLC	allantoicase	-2.8625	0.0251
lgals9l1	LGALS9	lectin, galactoside-binding, soluble, 9	-2.50881	0.0253
taf6l	TAF6L	TAF6-like RNA polymerase II, p300/CBP-associated factor (PCAF)-associated factor, 65kDa	1.91349	0.0256
cited2	CITED2	Cbp/p300-interacting transactivator, with Glu/Asp-rich carboxy-terminal domain, 2	1.881	0.0259
lhb	CGB7	chorionic gonadotropin, beta polypeptide 7	1.83176	0.026
myl10	MYL10	myosin, light chain 10, regulatory	1.96125	0.026
pabpc4	PABPC4	poly(A) binding protein, cytoplasmic 4 (inducible form)	1.68625	0.0264
nucb2b	NUCB2	nucleobindin 2	1.902	0.0265
gatm	GATM	glycine amidinotransferase (L-arginine:glycine amidinotransferase)	1.78274	0.0276
opn1lw1	OPN1LW	opsin 1 (cone pigments), long-wave-sensitive	2.19525	0.0294
mmp9	MMP9	matrix metallopeptidase 9 (gelatinase B, 92kDa gelatinase, 92kDa type IV collagenase)	-2.46196	0.0297
slc1a4	SLC1A4	solute carrier family 1 (glutamate/neutral amino acid transporter), member 4	1.83001	0.0297
pdyn	PDYN	prodynorphin	1.76926	0.0298
dpysl5a	DPYSL5	dihydropyrimidinase-like 5	1.82399	0.0299
dync1h1	DYNC1H1	dynein, cytoplasmic 1, heavy chain 1	1.85551	0.0299
c2cd2l	C2CD2L	C2CD2-like	1.82924	0.0301
lyar	LYAR	Ly1 antibody reactive	1.84724	0.0301
anxa3b	ANXA3	annexin A3	-2.47073	0.0303
wdhd1	WDHD1	WD repeat and HMG-box DNA binding protein 1	-2.49248	0.0303
cdk1	CDK1	cyclin-dependent kinase 1	-2.33643	0.0304
golga5	GOLGA5	golgin A5	1.85376	0.0304
tram1	TRAM1	translocation associated membrane protein 1	1.84752	0.0312
neurod	NEUROD1	neuronal differentiation 1	1.774	0.0315
gpr137ba	GPR137C	G protein-coupled receptor 137C	1.79925	0.0316
rad54b	RAD54B	RAD54 homolog B (S. cerevisiae)	1.82399	0.0317
inadl	INADL	InaD-like (Drosophila)	1.79373	0.0318
ckmb	CKM	creatine kinase, muscle	1.84699	0.0322
rhov	RHOV	ras homolog family member V	1.724	0.0327
agmat	AGMAT	agmatine ureohydrolase (agmatinase)	-2.44693	0.0329
rab3c	RAB3C	RAB3C, member RAS oncogene family	1.78852	0.0335
mak16	MAK16	MAK16 homolog (S. cerevisiae)	1.75099	0.0336
hbae1	HBZ	hemoglobin, zeta	1.92627	0.0337
tspan13b	TSPAN13	tetraspanin 13	1.784	0.0367
ins	INS	insulin	1.54498	0.0385
cpa1	CPA1	carboxypeptidase A1 (pancreatic)	1.77623	0.0388
dhcr7	DHCR7	7-dehydrocholesterol reductase	-2.12721	0.0399
ehhadh	EHHADH	enoyl-CoA, hydratase/3-hydroxyacyl CoA dehydrogenase	-2.39821	0.0399
pfkfb4l	PFKFB4	6-phosphofructo-2-kinase/fructose-2,6-biphosphatase 4	1.68424	0.0401
srd5a2a	SRD5A2	steroid-5-alpha-reductase, alpha polypeptide 2 (3-oxo-5 alpha-steroid delta 4-dehydrogenase alpha 2)	-2.61176	0.0412
ace	ACE	angiotensin I converting enzyme	-2.2863	0.0437
cct2	CCT2	chaperonin containing TCP1, subunit 2 (beta)	1.73049	0.0446
apoeb	APOE	apolipoprotein E	-2.58641	0.0455
aamp	AAMP	angio-associated, migratory cell protein	1.73725	0.0468
iars	IARS	isoleucyl-tRNA synthetase	1.7215	0.0474
rtn4rl2a	RTN4RL2	reticulon 4 receptor-like 2	1.73448	0.0477
auts2	AUTS2	autism susceptibility candidate 2	1.71101	0.0481
smc2	SMC2	structural maintenance of chromosomes 2	-2.20556	0.0481
casp2	CASP2	caspase 2, apoptosis-related cysteine peptidase	1.68625	0.0482
eef2l2	EEF2	eukaryotic translation elongation factor 2	1.72626	0.0497
lysmd3	LYSMD3	LysM, putative peptidoglycan-binding, domain containing 3	1.68248	0.0502
cyp3a65	CYP3A4	cytochrome P450, family 3, subfamily A, polypeptide 4	-2.66018	0.0517
aspdh	ASPDH	aspartate dehydrogenase domain containing	-2.23582	0.0519
copz2	COPZ2	coatomer protein complex, subunit zeta 2	1.69426	0.052
sars	SARS	seryl-tRNA synthetase	1.67924	0.0523
nid1a	NID1	nidogen 1	-2.24059	0.055
ctrb1	CTRB2	chymotrypsinogen B2	1.68248	0.0553
maf	MAF	v-maf avian musculoaponeurotic fibrosarcoma oncogene homolog	-2.45087	0.0554
gpr173	GPR173	G protein-coupled receptor 173	1.65599	0.0562
fech	FECH	ferrochelatase	1.79851	0.0569
kpna2	KPNA2	karyopherin alpha 2 (RAG cohort 1, importin alpha 1)	-2.1488	0.0594
ahcy	AHCY	adenosylhomocysteinase	1.61777	0.0601
arg2	ARG2	arginase 2	1.52251	0.062
cdkn3	CDKN3	cyclin-dependent kinase inhibitor 3	1.75625	0.0621
dopey2	DOPEY2	dopey family member 2	1.78877	0.0647
nr1d1	NR1D1	nuclear receptor subfamily 1, group D, member 1	1.62574	0.065
lrrc59	LRRC59	leucine rich repeat containing 59	1.56448	0.0655
msrb2	MSRB2	methionine sulfoxide reductase B2	-2.07522	0.066
gadd45ba	GADD45B	growth arrest and DNA-damage-inducible, beta	-2.05949	0.0674
icn2	S100A4	S100 calcium binding protein A4	1.131	0.0674
plin2	PLIN2	perilipin 2	-2.20756	0.0678
bcl6a	BCL6	B-cell CLL/lymphoma 6	-2.23514	0.0682
vegfaa	VEGFA	vascular endothelial growth factor A	1.57952	0.0682
rps2	RPS2	ribosomal protein S2	1.63101	0.0695
spata4	SPATA4	spermatogenesis associated 4	1.55601	0.0697
wars	WARS	tryptophanyl-tRNA synthetase	1.62223	0.0698
cacna1c	CACNA1C	calcium channel, voltage-dependent, L type, alpha 1C subunit	1.61725	0.07
cat	CAT	catalase	-2.03741	0.0701
tnni2a.3	TNNI2	troponin I type 2 (skeletal, fast)	1.26825	0.0703
acbd7	ACBD7	acyl-CoA binding domain containing 7	-2.309	0.0716
cpa4	CPA2	carboxypeptidase A2 (pancreatic)	1.47098	0.0735
cdc20	CDC20	cell division cycle 20	-2.00578	0.0737
neil3	NEIL3	nei endonuclease VIII-like 3 (E. coli)	-2.13606	0.0739
krt5	KRT3	keratin 3	0.49774	0.0749
sptlc3	SPTLC3	serine palmitoyltransferase, long chain base subunit 3	-2.13353	0.0757
cbsb	CBS	cystathionine-beta-synthase	1.50477	0.0762
cfl2	CFL2	cofilin 2 (muscle)	1.62574	0.0763
pnpla7b	PNPLA7	patatin-like phospholipase domain containing 7	-2.09111	0.077
trim36	TRIM36	tripartite motif containing 36	1.59574	0.0771
cish	CISH	cytokine inducible SH2-containing protein	1.48548	0.0773
kin	KIN	KIN, antigenic determinant of recA protein homolog (mouse)	-2.00173	0.0773
vamp1	VAMP1	vesicle-associated membrane protein 1 (synaptobrevin 1)	1.60975	0.0788
ptn	PTN	pleiotrophin	1.5945	0.0791
ralgps2	RALGPS2	Ral GEF with PH domain and SH3 binding motif 2	1.514	0.0795
fkbp9	FKBP9	FK506 binding protein 9, 63 kDa	1.65499	0.0807
cldnd	CLDN6	claudin 6	1.53799	0.0814
galk1	GALK1	galactokinase 1	-2.01275	0.0814
nop14	NOP14	NOP14 nucleolar protein	1.55626	0.0815
col11a1a	COL11A1	collagen, type XI, alpha 1	1.54325	0.0817
gpc4	GPC4	glypican 4	1.57376	0.0818
gnat2	GNAT2	guanine nucleotide binding protein (G protein), alpha transducing activity polypeptide 2	1.35552	0.0821
col1a1a	COL1A1	collagen, type I, alpha 1	-1.88683	0.0839
nkx6.1	NKX6-1	NK6 homeobox 1	1.54052	0.0839
tyms	TYMS	thymidylate synthetase	-2.04513	0.0839
tnnt3b	TNNT3	troponin T type 3 (skeletal, fast)	1.53501	0.0841
bcat1	BCAT1	branched chain amino-acid transaminase 1, cytosolic	1.55026	0.0842
nkain4	NKAIN4	Na+/K+ transporting ATPase interacting 4	1.46148	0.0843
scfd2	SCFD2	sec1 family domain containing 2	1.54651	0.0843
dnajb4	DNAJB4	DnaJ (Hsp40) homolog, subfamily B, member 4	1.54977	0.0844
insm1a	INSM1	insulinoma-associated 1	1.43376	0.0846
eef1b2	EEF1B2	eukaryotic translation elongation factor 1 beta 2	1.53824	0.0851
arl4d	ARL4D	ADP-ribosylation factor-like 4D	1.52602	0.0853
psmc3ip	PSMC3IP	PSMC3 interacting protein	1.52577	0.0855
gabbr1a	GABBR1	gamma-aminobutyric acid (GABA) B receptor, 1	1.5035	0.0857
sec61b	SEC61B	Sec61 beta subunit	0.681224	0.0858
sf3b5	SF3B5	splicing factor 3b, subunit 5, 10kDa	1.51773	0.0858
cybrd1	CYBRD1	cytochrome b reductase 1	1.42777	0.086
lrata	LRAT	lecithin retinol acyltransferase (phosphatidylcholine--retinol O-acyltransferase)	-2.09357	0.087
gnptab	GNPTAB	N-acetylglucosamine-1-phosphate transferase, alpha and beta subunits	1.48677	0.0884
ca2	CA2	carbonic anhydrase II	-2.02268	0.0895
clcn3	CLCN3	chloride channel, voltage-sensitive 3	1.488	0.0908
mdh1b	MDH1	malate dehydrogenase 1, NAD (soluble)	1.51425	0.0909
fzd8a	FZD8	frizzled class receptor 8	-2.11404	0.0911
junbb	JUNB	jun B proto-oncogene	-1.94286	0.0918
ufsp2	UFSP2	UFM1-specific peptidase 2	1.49026	0.0922
nkx2.1b	NKX2-1	NK2 homeobox 1	1.50126	0.0925
agps	AGPS	alkylglycerone phosphate synthase	1.51299	0.094
dhrs13b	DHRS13	dehydrogenase/reductase (SDR family) member 13	-2.07097	0.0948
rhof	RHOF	ras homolog family member F (in filopodia)	1.45602	0.0953
gamt	GAMT	guanidinoacetate N-methyltransferase	1.51974	0.0963
tgif1	TGIF1	TGFB-induced factor homeobox 1	1.48625	0.0966
hhipl1	HHIPL1	HHIP-like 1	-1.89325	0.0975
tecrb	TECR	trans-2,3-enoyl-CoA reductase	-1.87567	0.0978
rpl39	RPL39	ribosomal protein L39	1.50325	0.0979
eif5b	EIF5B	eukaryotic translation initiation factor 5B	1.51	0.0991
scg5	SCG5	secretogranin V (7B2 protein)	1.40398	0.1
fermt3b	FERMT3	fermitin family member 3	-1.89486	0.1005
tfip11	TFIP11	tuftelin interacting protein 11	1.488	0.1007
cldn1	CLDN1	claudin 1	-2.07097	0.101
lyn	LYN	v-yes-1 Yamaguchi sarcoma viral related oncogene homolog	-2.00347	0.1011
mxc	MX2	myxovirus (influenza virus) resistance 2 (mouse)	-2.05529	0.1015
wdr45l	WDR45B	WD repeat domain 45B	1.45323	0.1015
yes1	YES1	v-yes-1 Yamaguchi sarcoma viral oncogene homolog 1	1.45001	0.1028
rpl19	RPL19	ribosomal protein L19	1.4755	0.103
scg3	SCG3	secretogranin III	1.41948	0.1034
igf1ra	IGF1R	insulin-like growth factor 1 receptor	1.43648	0.104
cbr4	CBR4	carbonyl reductase 4	-1.85883	0.1041
rlbp1b	RLBP1	retinaldehyde binding protein 1	1.45475	0.1043
rps10	RPS10	ribosomal protein S10	1.46074	0.1043
ankhd1	ANKHD1	ankyrin repeat and KH domain containing 1	1.42873	0.1044
bcl2l13	BCL2L13	BCL2-like 13 (apoptosis facilitator)	1.40648	0.1046
bxdc2	BRIX1	BRX1, biogenesis of ribosomes, homolog (S. cerevisiae)	1.51425	0.1049
txndc17	TXNDC17	thioredoxin domain containing 17	1.448	0.1053
trabd	TRABD	TraB domain containing	1.47051	0.1056
p2rx4a	P2RX4	purinergic receptor P2X, ligand-gated ion channel, 4	-2.15136	0.1069
tmem147	TMEM147	transmembrane protein 147	1.45027	0.107
nup88	NUP88	nucleoporin 88kDa	-2.10346	0.1076
mxa	MX1	myxovirus (influenza virus) resistance 1, interferon-inducible protein p78 (mouse)	-1.82521	0.1081
fra10ac1	FRA10AC1	fragile site, folic acid type, rare, fra(10)(q23.3) or fra(10)(q24.2) candidate 1	1.43275	0.1107
mfsd2ab	MFSD2A	major facilitator superfamily domain containing 2A	1.50075	0.1108
zranb1b	ZRANB1	zinc finger, RAN-binding domain containing 1	1.43077	0.1108
ckba	CKB	creatine kinase, brain	1.25447	0.1114
ktn1	KTN1	kinectin 1 (kinesin receptor)	1.42326	0.1116
slc1a3a	SLC1A3	solute carrier family 1 (glial high affinity glutamate transporter), member 3	1.44573	0.1131
pola2	POLA2	polymerase (DNA directed), alpha 2, accessory subunit	-1.90509	0.1143
mapk12b	MAPK12	mitogen-activated protein kinase 12	-1.86197	0.1152
slc35b4	SLC35B4	solute carrier family 35 (UDP-xylose/UDP-N-acetylglucosamine transporter), member B4	-1.83702	0.1153
tmed2	TMED2	transmembrane emp24 domain trafficking protein 2	1.41549	0.1153
brms1	BRMS1	breast cancer metastasis suppressor 1	-1.77251	0.1184
eif4a1b	EIF4A1	eukaryotic translation initiation factor 4A1	1.42223	0.1184
tuba7l	TUBA3D	tubulin, alpha 3d	1.29101	0.1185
acaa1	ACAA1	acetyl-CoA acyltransferase 1	-1.77596	0.1199
batf	BATF	basic leucine zipper transcription factor, ATF-like	1.37551	0.1206
elavl4	ELAVL4	ELAV like neuron-specific RNA binding protein 4	1.42798	0.1209
pdhx	PDHX	pyruvate dehydrogenase complex, component X	1.39451	0.1209
txnl1	TXNL1	thioredoxin-like 1	1.20477	0.1209
nphs2	NPHS2	nephrosis 2, idiopathic, steroid-resistant (podocin)	1.3995	0.1232
rps29	RPS29	ribosomal protein S29	1.48027	0.1234
mbnl3	MBNL3	muscleblind-like splicing regulator 3	1.3825	0.1237
rab40c	RAB40C	RAB40C, member RAS oncogene family	1.37501	0.1238
rcn3	RCN3	reticulocalbin 3, EF-hand calcium binding domain	-1.7413	0.1238
slc39a1	SLC39A1	solute carrier family 39 (zinc transporter), member 1	-1.74323	0.1243
hgd	HGD	homogentisate 1,2-dioxygenase	-1.77794	0.1249
mcm6	MCM6	minichromosome maintenance complex component 6	-1.8895	0.1256
rilpl2	RILPL2	Rab interacting lysosomal protein-like 2	-1.71976	0.1261
aif1l	AIF1L	allograft inflammatory factor 1-like	-1.85256	0.1301
uck1	UCK1	uridine-cytidine kinase 1	1.40801	0.1306
nqo1	NQO1	NAD(P)H dehydrogenase, quinone 1	-1.85674	0.1324
bbs7	BBS7	Bardet-Biedl syndrome 7	1.391	0.1332
huwe1	HUWE1	HECT, UBA and WWE domain containing 1, E3 ubiquitin protein ligase	1.39627	0.1336
actc1b	ACTC1	actin, alpha, cardiac muscle 1	-1.88843	0.1338
srl	SRL	sarcalumenin	1.39424	0.1338
lhx3	LHX3	LIM homeobox 3	1.35873	0.1342
papss2a	PAPSS2	3'-phosphoadenosine 5'-phosphosulfate synthase 2	-2.14242	0.1345
mcfd2	MCFD2	multiple coagulation factor deficiency 2	1.36899	0.1347
pno1	PNO1	partner of NOB1 homolog (S. cerevisiae)	1.38477	0.1359
asb6	ASB6	ankyrin repeat and SOCS box containing 6	1.40801	0.1361
dram1	DRAM1	DNA-damage regulated autophagy modulator 1	-1.64973	0.1361
nr5a2	NR5A2	nuclear receptor subfamily 5, group A, member 2	1.38576	0.1383
adam8a	ADAM8	ADAM metallopeptidase domain 8	-1.65654	0.1384
hist2h2l	HIST1H2BO	histone cluster 1, H2bo	1.336	0.1397
map2k1	MAP2K1	mitogen-activated protein kinase kinase 1	1.32527	0.1399
stard3nl	STARD3NL	STARD3 N-terminal like	-1.70557	0.1401
col1a2	COL1A2	collagen, type I, alpha 2	-1.65154	0.1404
ola1	OLA1	Obg-like ATPase 1	-1.74227	0.1408
id1	ID1	inhibitor of DNA binding 1, dominant negative helix-loop-helix protein	1.37	0.1413
pdia4	PDIA4	protein disulfide isomerase family A, member 4	-1.75779	0.1419
sri	SRI	sorcin	-1.78438	0.1436
sypl2b	SYPL1	synaptophysin-like 1	1.36048	0.1448
ahsg	AHSG	alpha-2-HS-glycoprotein	-1.64973	0.1455
dlx3b	DLX3	distal-less homeobox 3	0.87578	0.1456
phgdh	PHGDH	phosphoglycerate dehydrogenase	1.30702	0.1463
ctsz	CTSZ	cathepsin Z	-1.68687	0.1464
eif3ha	EIF3H	eukaryotic translation initiation factor 3, subunit H	1.27101	0.1464
cxcl14	CXCL14	chemokine (C-X-C motif) ligand 14	1.34176	0.1469
dyx1c1	DYX1C1	dyslexia susceptibility 1 candidate 1	1.24702	0.1471
mtfr1	MTFR1	mitochondrial fission regulator 1	1.35727	0.148
opcml	OPCML	opioid binding protein/cell adhesion molecule-like	1.34125	0.1486
hey1	HEY1	hes-related family bHLH transcription factor with YRPW motif 1	1.35423	0.1487
kmo	KMO	kynurenine 3-monooxygenase (kynurenine 3-hydroxylase)	-1.70557	0.1489
nfyba	NFYB	nuclear transcription factor Y, beta	1.24623	0.1489
vdac1	VDAC1	voltage-dependent anion channel 1	1.36076	0.1492
arl5c	ARL5C	ADP-ribosylation factor-like 5C	-1.76415	0.1499
ccnb1	CCNB1	cyclin B1	-1.58771	0.1501
vldlr	VLDLR	very low density lipoprotein receptor	1.27053	0.1504
igfbp2a	IGFBP2	insulin-like growth factor binding protein 2, 36kDa	-1.64973	0.1505
spata13	SPATA13	spermatogenesis associated 13	-1.78936	0.1513
slc30a7	SLC30A7	solute carrier family 30 (zinc transporter), member 7	1.32475	0.1515
snd1	SND1	staphylococcal nuclease and tudor domain containing 1	1.32751	0.1517
slc35b1	SLC35B1	solute carrier family 35, member B1	1.33474	0.1519
anxa2a	ANXA2	annexin A2	-1.61971	0.152
ssh1b	SSH1	slingshot protein phosphatase 1	1.26951	0.153
efhc1	EFHC1	EF-hand domain (C-terminal) containing 1	1.19428	0.1536
tescb	TESC	tescalcin	-1.75633	0.1542
fam212ab	FAM212A	family with sequence similarity 212, member A	1.35225	0.1559
nus1	NUS1	nuclear undecaprenyl pyrophosphate synthase 1 homolog (S. cerevisiae)	1.31452	0.1559
wu:fj20e02	MAN1A2	mannosidase, alpha, class 1A, member 2	-1.79186	0.1571
elovl7b	ELOVL7	ELOVL fatty acid elongase 7	1.00526	0.1575
agbl5	AGBL5	ATP/GTP binding protein-like 5	1.33073	0.1589
id2a	ID2	inhibitor of DNA binding 2, dominant negative helix-loop-helix protein	-1.88151	0.1589
dohh	DOHH	deoxyhypusine hydroxylase/monooxygenase	1.32227	0.1591
hfe2	HFE2	hemochromatosis type 2 (juvenile)	1.28676	0.1592
cyp51	CYP51A1	cytochrome P450, family 51, subfamily A, polypeptide 1	-1.5039	0.1596
tspan33	TSPAN33	tetraspanin 33	-1.59553	0.1612
mgat4b	MGAT4B	mannosyl (alpha-1,3-)-glycoprotein beta-1,4-N-acetylglucosaminyltransferase, isozyme B	1.31597	0.1617
vax1	VAX1	ventral anterior homeobox 1	1.28048	0.1619
spata18	SPATA18	spermatogenesis associated 18	1.33102	0.1625
rps24	RPS24	ribosomal protein S24	1.33503	0.1641
cirh1a	CIRH1A	cirrhosis, autosomal recessive 1A (cirhin)	1.33228	0.1642
tfb2m	TFB2M	transcription factor B2, mitochondrial	1.33822	0.1643
tm4sf5	TM4SF5	transmembrane 4 L six family member 5	-1.74565	0.1644
wasf3	WASF3	WAS protein family, member 3	1.31174	0.1644
rpl4	RPL4	ribosomal protein L4	1.32475	0.1645
lrpap1	LRPAP1	low density lipoprotein receptor-related protein associated protein 1	1.19402	0.1647
uxt	UXT	ubiquitously-expressed, prefoldin-like chaperone	1.3255	0.1651
pdcb	PDC	phosducin	1.14222	0.1681
cd9a	CD9	CD9 molecule	-1.55852	0.1683
coro1a	CORO1A	coronin, actin binding protein, 1A	-1.67208	0.1687
zdhhc13	ZDHHC13	zinc finger, DHHC-type containing 13	1.27525	0.1693
rp2	RP2	retinitis pigmentosa 2 (X-linked recessive)	-1.54246	0.1696
rpl5b	RPL5	ribosomal protein L5	1.23352	0.1698
ddx54	DDX54	DEAD (Asp-Glu-Ala-Asp) box polypeptide 54	1.3065	0.17
plek	PLEK	pleckstrin	-1.7084	0.1707
dnajc1	DNAJC1	DnaJ (Hsp40) homolog, subfamily C, member 1	1.28552	0.1708
lrrn1	LRRN1	leucine rich repeat neuronal 1	1.29402	0.1709
pbk	PBK	PDZ binding kinase	-1.63442	0.1709
chga	CHGA	chromogranin A (parathyroid secretory protein 1)	1.2375	0.1711
nkx2.2a	NKX2-2	NK2 homeobox 2	1.26075	0.1717
akap17a	AKAP17A	A kinase (PRKA) anchor protein 17A	1.19774	0.1718
chac1	CHAC1	ChaC, cation transport regulator homolog 1 (E. coli)	1.30124	0.1724
pgd	PGD	phosphogluconate dehydrogenase	-1.62104	0.173
fkbp1ab	FKBP1A	FK506 binding protein 1A, 12kDa	-1.62504	0.1743
hk2	HK2	hexokinase 2	-1.52284	0.1745
slc2a2	SLC2A2	solute carrier family 2 (facilitated glucose transporter), member 2	-1.71454	0.1745
tpt1	TPT1	tumor protein, translationally-controlled 1	1.27923	0.1763
tpk1	TPK1	thiamin pyrophosphokinase 1	1.28078	0.1783
pdia5	PDIA5	protein disulfide isomerase family A, member 5	-1.60823	0.1784
dnali1	DNALI1	dynein, axonemal, light intermediate chain 1	1.22052	0.1799
gcga	GCG	glucagon	0.96547	0.1808
rtn1a	RTN1	reticulon 1	1.28398	0.1808
sh3bgrl2	SH3BGRL2	SH3 domain binding glutamate-rich protein like 2	-1.52243	0.1813
tyrp1b	TYRP1	tyrosinase-related protein 1	-1.39669	0.1844
nsa2	NSA2	NSA2 ribosome biogenesis homolog (S. cerevisiae)	1.27697	0.1849
kctd12.1	KCTD12	potassium channel tetramerization domain containing 12	1.27876	0.1852
appbp2	APPBP2	amyloid beta precursor protein (cytoplasmic tail) binding protein 2	1.16098	0.1857
olfm2a	OLFM2	olfactomedin 2	1.27298	0.1857
eef1g	EEF1G	eukaryotic translation elongation factor 1 gamma	1.24275	0.1862
arrb2a	ARRB2	arrestin, beta 2	1.25375	0.1864
pcgf6	PCGF6	polycomb group ring finger 6	1.14248	0.1864
hnf1a	HNF1A	HNF1 homeobox A	1.20652	0.1879
cln3	CLN3	ceroid-lipofuscinosis, neuronal 3	1.25701	0.1882
nup155	NUP155	nucleoporin 155kDa	1.22774	0.1883
per1b	PER1	period circadian clock 1	1.22977	0.1907
cryl1	CRYL1	crystallin, lambda 1	-1.59815	0.1921
snx7	SNX7	sorting nexin 7	-1.59946	0.1921
pgam2	PGAM2	phosphoglycerate mutase 2 (muscle)	-1.66155	0.1924
dio1	DIO1	deiodinase, iodothyronine, type I	-1.56875	0.1956
mpp1	MPP1	membrane protein, palmitoylated 1, 55kDa	-1.6407	0.1956
kdm8	KDM8	lysine (K)-specific demethylase 8	1.20101	0.2028
tob1a	TOB1	transducer of ERBB2, 1	1.20226	0.2039
pvalb6	PVALB	parvalbumin	1.19175	0.2042
ltv1	LTV1	LTV1 ribosome biogenesis factor	1.16401	0.2046
hormad1	HORMAD1	HORMA domain containing 1	1.14097	0.2052
acvr2b	ACVR2B	activin A receptor, type IIB	1.24123	0.2066
gmnn	GMNN	geminin, DNA replication inhibitor	1.24147	0.2089
crata	CRAT	carnitine O-acetyltransferase	-1.50063	0.2095
b3gnt5a	B3GNT5	UDP-GlcNAc:betaGal beta-1,3-N-acetylglucosaminyltransferase 5	-1.56149	0.21
actc1a	ACTBL2	actin, beta-like 2	-1.59161	0.2102
gfra1b	GFRA1	GDNF family receptor alpha 1	1.20101	0.2103
noc2l	NOC2L	nucleolar complex associated 2 homolog (S. cerevisiae)	1.23897	0.2105
npc2	NPC2	Niemann-Pick disease, type C2	-1.4489	0.2105
srd5a3	SRD5A3	steroid 5 alpha-reductase 3	1.19251	0.2117
klf13	KLF13	Kruppel-like factor 13	-1.42818	0.2119
egfra	EGFR	epidermal growth factor receptor	1.23149	0.2121
rpl15	RPL15	ribosomal protein L15	1.23573	0.2123
imp3	IMP3	IMP3, U3 small nucleolar ribonucleoprotein	1.07053	0.2124
lipf	LIPA	lipase A, lysosomal acid, cholesterol esterase	-1.49899	0.2124
cltca	CLTC	clathrin, heavy chain (Hc)	1.20977	0.2128
cirbp	CIRBP	cold inducible RNA binding protein	1.21375	0.2132
nucks1a	NUCKS1	nuclear casein kinase and cyclin-dependent kinase substrate 1	-1.58381	0.2137
pabpn1	PABPN1	poly(A) binding protein, nuclear 1	1.24025	0.2145
rps4x	RPS4X	ribosomal protein S4, X-linked	1.22447	0.2151
psme4b	PSME4	proteasome (prosome, macropain) activator subunit 4	1.22577	0.2154
selm	SELM	selenoprotein M	1.1865	0.2154
ddx59	DDX59	DEAD (Asp-Glu-Ala-Asp) box polypeptide 59	1.21822	0.2158
nfya	NFYA	nuclear transcription factor Y, alpha	1.1825	0.2161
rplp1	RPLP1	ribosomal protein, large, P1	1.21574	0.2164
aclya	ACLY	ATP citrate lyase	-1.46435	0.2172
crabp1a	CRABP1	cellular retinoic acid binding protein 1	-1.64656	0.2172
eif2b3	EIF2B3	eukaryotic translation initiation factor 2B, subunit 3 gamma, 58kDa	1.22472	0.2175
ccdc65	CCDC65	coiled-coil domain containing 65	1.16652	0.2178
igf1	IGF1	insulin-like growth factor 1 (somatomedin C)	-1.52367	0.2192
cdk5rap3	CDK5RAP3	CDK5 regulatory subunit associated protein 3	1.19724	0.2195
nploc4	NPLOC4	nuclear protein localization 4 homolog (S. cerevisiae)	1.22447	0.2197
sparc	SPARC	secreted protein, acidic, cysteine-rich (osteonectin)	-1.48036	0.2205
aqp3a	AQP3	aquaporin 3 (Gill blood group)	0.189793	0.2206
hnrnpa0a	HNRNPA0	heterogeneous nuclear ribonucleoprotein A0	1.11523	0.2207
klhl26	KLHL26	kelch-like family member 26	1.08073	0.2211
larp1b	LARP1B	La ribonucleoprotein domain family, member 1B	1.13599	0.2212
tomm70a	TOMM70A	translocase of outer mitochondrial membrane 70 homolog A (S. cerevisiae)	1.15653	0.2213
capn9	CAPN9	calpain 9	0.717474	0.2227
asmtl	ASMTL	acetylserotonin O-methyltransferase-like	-1.49005	0.2233
lcp1	LCP1	lymphocyte cytosolic protein 1 (L-plastin)	-1.56107	0.2246
socs3a	SOCS3	suppressor of cytokine signaling 3	-1.51622	0.2247
lpin1	LPIN1	lipin 1	0.644225	0.2259
cib2	CIB2	calcium and integrin binding family member 2	1.18377	0.226
cmbl	CMBL	carboxymethylenebutenolidase homolog (Pseudomonas)	-1.49208	0.2268
pygb	PYGB	phosphorylase, glycogen; brain	-1.51664	0.2268
robo4	ROBO4	roundabout, axon guidance receptor, homolog 4 (Drosophila)	1.19598	0.2301
btf3	BTF3	basic transcription factor 3	1.21176	0.2308
galns	GALNS	galactosamine (N-acetyl)-6-sulfate sulfatase	1.19497	0.2309
pls1	PLS1	plastin 1	-1.48762	0.2313
dnajb1a	DNAJB1	DnaJ (Hsp40) homolog, subfamily B, member 1	1.18878	0.2315
tmco1	TMCO1	transmembrane and coiled-coil domains 1	1.14652	0.2317
dync1li2	DYNC1LI2	dynein, cytoplasmic 1, light intermediate chain 2	-1.51251	0.2357
eif2b2	EIF2B2	eukaryotic translation initiation factor 2B, subunit 2 beta, 39kDa	1.19251	0.2387
pih1d1	PIH1D1	PIH1 domain containing 1	1.21126	0.24
hoxd10a	HOXD10	homeobox D10	-1.46275	0.2409
cpox	CPOX	coproporphyrinogen oxidase	-1.51293	0.2416
tdp2b	TDP2	tyrosyl-DNA phosphodiesterase 2	-1.39935	0.2425
ncapg	NCAPG	non-SMC condensin I complex, subunit G	-1.51705	0.2429
hells	HELLS	helicase, lymphoid-specific	-1.52533	0.2433
cldn7b	CLDN7	claudin 7	1.02475	0.2437
mrps34	MRPS34	mitochondrial ribosomal protein S34	1.13901	0.2442
ptp4a3	PTP4A3	protein tyrosine phosphatase type IVA, member 3	1.17223	0.2449
cry3	CRY2	cryptochrome circadian clock 2	1.15049	0.2452
rbm15	RBM15	RNA binding motif protein 15	1.17977	0.2452
gins2	GINS2	GINS complex subunit 2 (Psf2 homolog)	-1.49818	0.2453
sncb	SNCB	synuclein, beta	0.944484	0.2453
txn2	TXN2	thioredoxin 2	1.17824	0.2464
lhx1a	LHX1	LIM homeobox 1	1.16298	0.2479
sgsm3	SGSM3	small G protein signaling modulator 3	1.16202	0.2489
rsl24d1	RSL24D1	ribosomal L24 domain containing 1	1.15575	0.2503
ppp2r5eb	PPP2R5E	protein phosphatase 2, regulatory subunit B', epsilon isoform	-1.57433	0.2514
slc44a4	SLC44A4	solute carrier family 44, member 4	-1.6416	0.2552
agr2	AGR2	anterior gradient 2	-1.61794	0.2562
rnf114	RNF114	ring finger protein 114	-1.42857	0.2581
ciao1	CIAO1	cytosolic iron-sulfur assembly component 1	-1.34924	0.2587
foxd1	FOXD2	forkhead box D2	-1.52243	0.2587
stxbp6	STXBP6	syntaxin binding protein 6 (amisyn)	-1.40163	0.2601
ttc39c	TTC39C	tetratricopeptide repeat domain 39C	-1.35513	0.2601
gpt2l	GPT	glutamic-pyruvate transaminase (alanine aminotransferase)	-1.38534	0.2604
ncf1	NCF1	neutrophil cytosolic factor 1	-1.52533	0.2607
cyp8b3	CYP8B1	cytochrome P450, family 8, subfamily B, polypeptide 1	-0.952043	0.261
ttc1	TTC1	tetratricopeptide repeat domain 1	1.1115	0.2611
agxtb	AGXT	alanine-glyoxylate aminotransferase	-1.39214	0.2612
farsa	FARSA	phenylalanyl-tRNA synthetase, alpha subunit	0.991753	0.2624
gstt1a	GSTT1	glutathione S-transferase theta 1	-1.43518	0.2645
sfrp1a	SFRP1	secreted frizzled-related protein 1	-1.31509	0.2656
rdh12	RDH12	retinol dehydrogenase 12 (all-trans/9-cis/11-cis)	-1.33461	0.2678
adipor1b	ADIPOR1	adiponectin receptor 1	1.10702	0.268
cyb5r3	CYB5R3	cytochrome b5 reductase 3	-1.30151	0.2682
slc5a1	SLC5A1	solute carrier family 5 (sodium/glucose cotransporter), member 1	-1.35882	0.2693
adh5	ADH5	alcohol dehydrogenase 5 (class III), chi polypeptide	1.15801	0.2702
rimkla	RIMKLB	ribosomal modification protein rimK-like family member B	1.11423	0.2719
stom	STOM	stomatin	-1.37857	0.2723
fggy	FGGY	FGGY carbohydrate kinase domain containing	1.01749	0.2726
impact	IMPACT	impact RWD domain protein	1.14248	0.273
slc25a5	SLC25A5	solute carrier family 25 (mitochondrial carrier; adenine nucleotide translocator), member 5	1.1145	0.2732
gtpbp4	GTPBP4	GTP binding protein 4	1.15322	0.274
rrm2b	RRM2B	ribonucleotide reductase M2 B (TP53 inducible)	1.15549	0.2744
ccdc113	CCDC113	coiled-coil domain containing 113	1.04928	0.2745
gfer	GFER	growth factor, augmenter of liver regeneration	1.10548	0.2745
ttc25	TTC25	tetratricopeptide repeat domain 25	1.11023	0.2746
krt18	KRT18	keratin 18	1.13599	0.2751
dact1	DACT1	dishevelled-binding antagonist of beta-catenin 1	-1.29513	0.2756
caspa	CASP4	caspase 4, apoptosis-related cysteine peptidase	-1.53116	0.2758
clica	CLIC3	chloride intracellular channel 3	1.02602	0.2797
ndufa12	NDUFA12	NADH dehydrogenase (ubiquinone) 1 alpha subcomplex, 12	0.932742	0.2797
rpl13a	RPL13A	ribosomal protein L13a	1.14372	0.2804
actb1	ACTB	actin, beta	-1.46395	0.2842
yipf2	YIPF2	Yip1 domain family, member 2	1.11523	0.2849
sec61al2	SEC61A1	Sec61 alpha 1 subunit (S. cerevisiae)	1.09403	0.2862
znf598	ZNF598	zinc finger protein 598	1.08474	0.2862
ell2	ELL2	elongation factor, RNA polymerase II, 2	1.04677	0.2865
tars	TARS	threonyl-tRNA synthetase	0.914029	0.2865
acat2	ACAT2	acetyl-CoA acetyltransferase 2	-1.38647	0.287
ppp4r1	PPP4R1	protein phosphatase 4, regulatory subunit 1	1.12572	0.2882
htra1a	HTRA1	HtrA serine peptidase 1	-1.26882	0.2893
p4hb	P4HB	prolyl 4-hydroxylase, beta polypeptide	0.706287	0.2894
ggctb	GGCT	gamma-glutamylcyclotransferase	0.947479	0.2895
as3mt	AS3MT	arsenic (+3 oxidation state) methyltransferase	1.07128	0.2897
xbp1	XBP1	X-box binding protein 1	1.08997	0.2897
fbp1a	FBP1	fructose-1,6-bisphosphatase 1	1.08372	0.2898
chst14	CHST14	carbohydrate (N-acetylgalactosamine 4-0) sulfotransferase 14	-1.25463	0.2909
mvp	MVP	major vault protein	-1.52741	0.291
irf8	IRF8	interferon regulatory factor 8	-1.40966	0.2911
ptpn6	PTPN6	protein tyrosine phosphatase, non-receptor type 6	-1.40851	0.2913
nr4a1	NR4A1	nuclear receptor subfamily 4, group A, member 1	0.882213	0.2914
bop1	BOP1	block of proliferation 1	1.12499	0.2916
traf3ip1	TRAF3IP1	TNF receptor-associated factor 3 interacting protein 1	1.10722	0.2918
homer1b	HOMER1	homer homolog 1 (Drosophila)	-1.41158	0.2928
nsfa	NSF	N-ethylmaleimide-sensitive factor	0.754973	0.2928
mpeg1	MPEG1	macrophage expressed 1	-1.42818	0.2931
alg8	ALG8	ALG8, alpha-1,3-glucosyltransferase	-1.46236	0.2933
rhogb	RHOG	ras homolog family member G	-1.42314	0.2933
ptk2bb	PTK2B	protein tyrosine kinase 2 beta	-1.4568	0.296
mcm4	MCM4	minichromosome maintenance complex component 4	-1.47794	0.2965
tmod4	TMOD4	tropomodulin 4 (muscle)	-1.26153	0.2969
nasp	NASP	nuclear autoantigenic sperm protein (histone-binding)	-1.36662	0.2971
tmem37	TMEM37	transmembrane protein 37	-1.38647	0.2984
her6	HES1	hes family bHLH transcription factor 1	1.07827	0.2989
tnfaip8l3	TNFAIP8L3	tumor necrosis factor, alpha-induced protein 8-like 3	-1.43987	0.2995

## Sheet: 3 human RSV
Table S2-3 Genes regulated by RSV in subcutaneous adipose tissues from obese human males treated with RSV
Hs gene symbol	FC:(RES with/without)	FDR
EGFL6	0.7103	0
HLA-DRB1///HLA-DQB1///HLA-DRB5///HLA-DRB4///HLA-DRB3///HLA-DRB1	1.0989	0
HP	1.3411	0
TM4SF19	1.5766	0
MMP7	1.6915	0
MS4A6E	1.8825	0
CXCL10	1.9487	0
CHI3L2	1.5637	0.001
CLEC12A	1.3256	0.0011
EMR4P	1.5711	0.0025
ALAS2	1.1841	0.0031
MSR1	1.5019	0.0087
SLC4A1	1.1934	0.01
CHIT1	1.1723	0.0115
SPP1	1.3687	0.0148
TREM2	1.3854	0.0173
SNORD45B	1.1753	0.0189
HLA-DQB1	0.9726	0.0227
TCL1A	1.4338	0.0228
GZMK	1.4203	0.0231
IGLJ3///IGHG1///IGHV3-48	1.4115	0.0232
CLC	1.2103	0.0236
TSPAN5	1.3169	0.0239
MT1A	0.75	0.025
CXCL9	1.2253	0.0258
MGAM	1.0562	0.0259
CXCR2	1.2002	0.0264
S100A12	1.1688	0.0267
GSTM1	1.036	0.0274
FOS	0.7541	0.0283
FCGR1C///FCGR1B///FCGR1A	1.3942	0.0285
SCFV///IGHV4-31///IGHM///IGHG1///SCFV///IGHV3-30	1.3804	0.0287
DEFA1B///DEFA3///DEFA1	0.9938	0.029
HORMAD1	1.374	0.03
GYPA	1.2389	0.0302
TUBB1	1.3579	0.0302
ACP5	1.4245	0.0302
KLHL30	0.7704	0.0312
MAL2	0.8625	0.0312
DEFB132	0.7417	0.0315
AHSP	1.1206	0.0391
GLT1D1	1.1208	0.0391
IL7R	1.2243	0.0392
FCGBP	1.3579	0.0394
RGS18	1.2861	0.0395
MS4A1	1.3194	0.0396
HPGDS	1.349	0.04
NCAPH	1.4332	0.04
PPBP	1.2859	0.0401
GBP5	1.2225	0.0406
HLA-DRB5///HLA-DRB4///HLA-DRB1	1.1407	0.0415
IGHG1///IGHD	1.2929	0.0418
BCAT1	1.3863	0.042
APOBEC3A_B///APOBEC3A	1.1648	0.0427
GDF15	1.3584	0.0448
FCRL3	1.388	0.045
VNN2	1.1191	0.0451
EMR1	1.3606	0.0453
SULT1B1	1.148	0.0454
GMPR	1.295	0.0456
PDZK1IP1	1.2359	0.0457
TDRD6///PLA2G7	1.3108	0.0463
EMR3	1.0917	0.0465
TREM1	1.0844	0.0467
CYTIP	1.2177	0.0484
GPR174	1.3073	0.0492
DNASE2B	1.4338	0.0494
CLEC7A	1.3523	0.0528
NCEH1	1.3382	0.0533
OPN3///KMO	1.4156	0.0534
SAA2	0.7661	0.0557
CETP	1.2487	0.0559
CXCR1	1.1058	0.0561
IGJ	1.3366	0.0562
HLA-DQA1	1.0698	0.0566
TMEM71	1.186	0.0583
ATP1B1	1.3589	0.059
PHOSPHO1	1.136	0.0591
EGR1	0.7472	0.0606
SLC7A10	0.7801	0.0619
IGHG1///IGHV3-48	1.2892	0.0623
CCL22	1.2024	0.063
MYL1	1.3636	0.063
CECR1	1.4108	0.063
PTCHD3	0.8639	0.0638
MYOC	0.8157	0.0644
SORL1	1.1291	0.0649
AREG	0.8168	0.0651
IFITM10	1.3636	0.0655
NECAB1	0.8342	0.0656
LY86	1.3916	0.0657
FAM65B	1.1396	0.066
TRAT1	1.228	0.0661
ALCAM	1.289	0.0672
MCTP2	1.1046	0.0681
FCRL1	1.2929	0.0681
MIR142	1.26	0.0685
KCNJ15	1.0562	0.0691
CERKL///ITGA4	1.3184	0.0691
SAA1	0.8123	0.0693
IGHG1///IGHA1///C14orf99	1.271	0.0693
FPR2	1.0638	0.0694
SIRPB1	1.1397	0.0694
RNASE2	1.3315	0.0694
KLRF1	1.3442	0.0694
CCR1	1.3469	0.0695
HBG2///HBG1	1.1325	0.0698
KLRK1///KLRC4	1.2914	0.0701
CA1	1.1092	0.0705
TLR2	1.3312	0.0706
SLC11A1	1.1057	0.0715
S100A9	1.0635	0.0726
SELL	1.1438	0.0726
NTRK3	0.8081	0.0733
SLAMF6	1.2874	0.0742
CYP4F3	1.0718	0.0754
GPR97	0.9764	0.0757
MMP25	1.027	0.0758
AQP9	1.0711	0.076
GRIN2B	0.7966	0.0762
MNDA	1.1721	0.0767
SPN	1.285	0.0768
GPC4	1.3173	0.0768
EVI2A	1.3275	0.0768
CYR61	0.7709	0.077
CSF3R	1.1211	0.077
ITGAL	1.2499	0.0771
DHRS9	1.3531	0.0771
NLRP12	1.104	0.0772
FAM46C	1.1074	0.0774
CD8A	1.2552	0.0774
TMEM154	1.1427	0.0776
OCLN///LOC647859	1.0073	0.0799
LILRA3	1.2679	0.0802
FYB	1.2289	0.0805
BTLA	1.3433	0.0805
AOAH	1.298	0.0808
CD244	1.2697	0.0809
CCL5	1.2572	0.081
CA2	1.2583	0.0811
FBP1	1.2717	0.0811
IKZF3	1.2824	0.0812
TARP///TARP///TRGV7///TRGV5///TRGV3///TRGC2	1.2136	0.0817
GAPT	1.2806	0.0826
FAIM3	1.2768	0.0828
LILRA5	1.2072	0.0844
FNDC1	1.2798	0.0846
CXCL16	1.367	0.0897
CD52	1.2805	0.0903
AMICA1	1.175	0.0904
ITGB2	1.224	0.091
RUNDC3A	1.1726	0.0922
MMP9	1.2236	0.0922
KRT23	0.9558	0.0925
FPR1	1.0855	0.0927
NLRC4	1.2927	0.0928
S100A8	1.1429	0.0933
FPR3	1.235	0.0934
PADI4	1.1021	0.094
TNFRSF10C	1.1415	0.094
CD3G	1.2415	0.094
SCIMP	1.3321	0.0945
FCN1	1.2203	0.0947
FCGR3B///FCGR3A	1.2576	0.0948
ITGA3	1.3291	0.0948
LIPA	1.3247	0.0951
LILRA1	1.1899	0.0953
KRR1///GLIPR1	1.3152	0.0955
TSPAN16	1.0655	0.0957
PLAC8	1.22	0.0957
FCN3	0.8368	0.0962
PROK2	1.0089	0.0966
PLCD4	1.264	0.0973
HLA-DOB	1.268	0.0974
HERC5	1.3382	0.0974
APOB	0.8626	0.0982
FOSB///FOSB	0.7345	0.0983
CD48	1.2024	0.0983
TRAF3IP3	1.1822	0.099
BCL11A	1.3439	0.0997
RAB27B	1.1791	0.1015
HBM	1.1322	0.1019
OR6C4	1.3188	0.1023
DOCK5	1.1792	0.103
P2RY10	1.2244	0.1042
LRRFIP1	1.3434	0.1042
RORB	1.0713	0.1045
KIAA1324	1.1165	0.1056
SLC7A7	1.3277	0.1058
CCDC88C	1.2051	0.1061
IGHV3-48	1.253	0.1061
NRGN	1.2248	0.1064
SLN	1.328	0.1064
PLXNC1	1.157	0.107
SCIN	1.0567	0.1075
BIN2	1.1718	0.1087
CD84	1.3201	0.1089
GK	1.2144	0.109
ACE2	0.7881	0.1091
CP	0.8965	0.1091
GCA	1.2209	0.1091
OAS1	1.3402	0.1091
CCR7	1.1675	0.1092
PVALB	1.23	0.1093
PRKCB	1.1866	0.1094
P2RX7	1.2904	0.1094
PRND	0.839	0.1095
HAL	1.0636	0.1095
CKM	1.2456	0.1096
PGA4///PGA3///PGA5	1.0099	0.111
CA12	1.2457	0.1113
MYO1F	1.1421	0.1121
EMR2	1.1951	0.1124
RNF182	1.1174	0.1125
IFI30	1.313	0.1125
RGS1	1.246	0.1129
LILRA2	1.189	0.1132
MEFV	1.1009	0.1157
MS4A4A	1.2413	0.116
CPXM1	1.1697	0.1169
CRABP2	1.2805	0.1169
C6	1.1716	0.1171
LOC644172///MAPK8IP1	1.0201	0.1191
DAPP1	1.2321	0.1191
CD226	1.1626	0.1192
CX3CR1	1.2318	0.1192
SERPINB2	0.9208	0.1196
IKZF1	1.1923	0.1197
PROK1	0.8978	0.1209
CR1	1.1614	0.1213
SLC25A37	1.1219	0.1223
IPCEF1	1.1908	0.1223
FABP3	1.2531	0.1224
HEMGN	1.0868	0.1225
C3AR1	1.2712	0.1225
ITK	1.1403	0.1226
ITGAX	1.1243	0.1227
VSIG4	1.246	0.1228
CD180	1.3016	0.1228
PARP15	1.3065	0.1228
EPB42	1.1899	0.1229
TNFAIP6	1.2251	0.1233
C1orf204///SLAMF8	1.1693	0.1234
CD163	1.254	0.1258
TGFB2	1.2524	0.1268
MIR223	1.0826	0.1276
PTPRC	1.1938	0.1305
MS4A14///MS4A7	1.3273	0.1307
NFE2	1.0481	0.1308
PNPLA3	1.1008	0.1321
PTGS1	1.2161	0.1321
HSD17B13	1.1263	0.1322
IFI44L	1.3028	0.1323
CSF1R	1.2781	0.1325
IL2RG	1.2127	0.1326
RGS2	1.0524	0.1331
VTRNA1-1	1.072	0.1331
SNORD116-21	1.2615	0.1332
NUAK2	1.1154	0.1333
TLR1	1.2185	0.1333
CD274	1.2784	0.1335
TLR6	1.2237	0.1337
SLC16A6	1.2233	0.1338
ST14	1.2468	0.134
FFAR2	1.0956	0.1342
TARP	1.1833	0.1342
IL1B	1.0557	0.1343
IGK///IGKC	1.2606	0.1343
SLC25A39	1.1479	0.1345
LRRK2	1.17	0.1345
CYFIP2	1.1333	0.1347
OR2W3///TRIM58	1.1432	0.1348
SDS	1.2769	0.135
CNIH3	1.3	0.135
FMN1	1.2483	0.1353
OR2W3	1.1189	0.1354
APOC1	1.2773	0.1354
RNU5E-1	1.1805	0.1355
BTK	1.3031	0.1371
ACPP	1.1528	0.1372
GRAP2	1.1909	0.1374
LOC100996634	0.8883	0.1375
SERPINB9P1	1.0948	0.1376
TAGAP	1.1461	0.1376
CD79A	1.2195	0.1378
PTGS2	0.9102	0.1379
OR2A9P///OR2A42///OR2A20P///OR2A1	1.0003	0.1383
CLEC1B	1.2098	0.1385
IGKC	1.2963	0.1385
TARP///TRGV7///TRGV5///TRGV3///TRGC2	1.1029	0.1387
CXorf21	1.2829	0.1387
HCST	1.2999	0.1389
PADI2	1	0.1398
ANGPT2	0.9068	0.1401
NEB	1.2314	0.1401
POLE2	1.2663	0.1404
IL18	1.3137	0.1405
ADRB3	1.0998	0.1406
CCL2	1.0967	0.1408
FGF1	0.8762	0.1412
SIM1	0.9965	0.1414
ADAMTS9	0.8293	0.1426
RSAD2	1.2854	0.1444
IL1RN	1.1774	0.1445
DCAF12	1.1361	0.1447
DOK2	1.2913	0.1447
SERPINA1	1.0261	0.1448
SIGLEC5	1.1043	0.1466
TFEC	1.2956	0.1467
FADS1	1.052	0.1478
IL6	0.9665	0.1482
CCL19	1.0489	0.1482
SELE	1.1128	0.1488
LEF1	1.08	0.1504
SNORD58A	1.2459	0.1505
P2RY13	1.134	0.1531
CCDC3	0.8104	0.1539
GZMH	1.1777	0.1539
KYNU	1.278	0.1541
MPV17L	1.2216	0.1546
FLJ43315	0.9627	0.155
MMP8	1.197	0.1556
SNORD114-3	1.0678	0.1557
RALGPS2	1.2818	0.1558
FGR	1.138	0.156
USP32P1	0.9563	0.1565
CD3D	1.1926	0.1565
LST1	1.1585	0.1585
MYO1G	1.1814	0.1588
RASSF2	1.1993	0.1589
FIGF	1.2246	0.159
IGHG4///IGHA2	1.194	0.1591
CYP4Z2P	0.8271	0.1611
RARRES2	0.8481	0.1613
C5AR2	1.1018	0.1613
KLHL31	0.8876	0.1621
NR2F1	0.7814	0.1625
TREML1	1.1927	0.1626
IGK///IGKV3-20///IGHV3-23	1.2428	0.1645
TLR8	1.1431	0.1655
LGALS9C///LGALS9B///LGALS9	1.2438	0.1655
NCF2	1.1121	0.1656
ABCB11	1.0645	0.1657
NRIP3	1.2522	0.1658
NDRG4///NDRG4	1.0787	0.1659
CD3E	1.1378	0.166
GP1BA	1.2044	0.1661
CTSS	1.2308	0.1662
IL18RAP	1.1183	0.167
LILRB2	1.2239	0.1671
GPR65	1.2515	0.1671
LILRB1	1.2648	0.1675
GK3P///GK	1.172	0.1676
VNN3	1.0162	0.168
TMEM45B	1.1039	0.1686
SNCA	1.0873	0.1694
MXD1	1.0986	0.1696
GPR141	1.1246	0.17
NKG7	1.0946	0.1703
PLCB2	1.2068	0.1703
CCR2	1.1971	0.1704
APOBEC3A_B///APOBEC3B	1.2619	0.171
HPSE	1.2043	0.1713
HAVCR2	1.268	0.1728
MB	1.296	0.1729
PLEK	1.2181	0.1734
TCTEX1D2	1.2674	0.1734
SH2D1A	1.2186	0.1771
VAV1	1.2181	0.1776
CHI3L1	1.2481	0.1781
SLC38A1	1.2123	0.1782
LOC400499	1.1241	0.1783
HK3	1.2344	0.1783
CSN1S1	0.9001	0.1798
IL1R2	1.0378	0.1806
P2RX6	0.8061	0.181
NET1	0.7748	0.1818
PTPLAD2///FOCAD	1.2562	0.1827
SIRPG	1.1706	0.1829
SLC15A2	1.2887	0.1829
SEMA4D	1.1253	0.1831
CORO1A	1.1373	0.1831
RFC1	1.2565	0.1838
SLAMF7	1.1418	0.1841
RHOH	1.2101	0.1856
C12orf5	1.2893	0.1864
C10orf10	0.8111	0.1875
SLC14A1	1.0926	0.1885
ARAP2	1.2788	0.1889
MICAL2	1.1929	0.1902
ERAP2	1.1529	0.1918
RASSF5	1.1644	0.1919
SIRPD	1.107	0.1925
NOD2	1.1733	0.1927
LEP	0.8167	0.196
ALDH1L1	0.8526	0.1965
MILR1	1.2562	0.1967
PILRA	1.1658	0.1968
FGFBP2	1.2592	0.1969
ADAMTS18	0.846	0.1978
ALDH4A1	0.7881	0.1983
NPR3	0.8539	0.1985
PCLO	0.818	0.1986
ZNF675	1.2991	0.1987
ALPL	1.0162	0.1999
PIK3AP1	1.2448	0.2006
PTPN22	1.2369	0.2024
DPEP2	1.1438	0.2029
ACTA1	1.1487	0.2041
CCL18///CCL18	0.8936	0.2043
CD37	1.1883	0.2044
ARHGAP9	1.1093	0.2045
C5AR1	1.096	0.2046
CXCL8	1.002	0.2047
KRT33A	0.7852	0.2055
MPP1	1.2295	0.2059
CXorf65	1.2358	0.2059
MROH5	0.8027	0.206
CD300A	1.1674	0.206
SUCNR1	1.182	0.2061
SFRP1	0.8645	0.2065
MAPK13	1.1869	0.2073
TXK	1.1402	0.2076
CR1L	1.131	0.2078
LY75	1.2205	0.2079
XK	1.1401	0.208
SIGLEC9	1.1477	0.208
HMGA1///APOE	1.148	0.208
NCKAP1L	1.2613	0.2083
ZNF267	1.2447	0.2086
ANXA3	0.8918	0.2091
GYS2	1.1214	0.2095
RAC2	1.1582	0.2098
NUP210	1.1847	0.2118
COL1A1	1.1471	0.2121
S1PR4	1.087	0.2129
C9orf72	1.2532	0.213
GYPB	1.0791	0.2137
FADS2	1.0978	0.2147
SAMSN1	1.2743	0.2149
SLC38A5	1.2089	0.2151
RBP5	1.2167	0.2151
SLC45A4	1.1601	0.2153
GM2A	1.2185	0.2154
GPR183	1.2575	0.2156
CRHBP	1.0947	0.2157
P2RX1	1.1704	0.2157
RASGRP1	1.1537	0.2158
IFI6	1.189	0.2163
ADAM8	1.0738	0.2169
CH25H	0.8375	0.2171
LMOD1	0.8755	0.2176
HCK	1.1261	0.2185
2015-03-08	1.2035	0.2185
ALOX5	1.0911	0.219
PIP4K2A	1.1761	0.2219
OR52K3P	1.0758	0.2226
TESPA1	1.1577	0.2226
R3HDM4	1.1191	0.2227
NPL	1.2476	0.2227
GPNMB	1.2271	0.2253
LOC284581	1.0164	0.2255
LTF	1.0153	0.2256
CD300LB	1.2353	0.2273
CD300E	1.1725	0.2287
TNIK	1.2347	0.2296
TF	0.8988	0.2302
PANK2	1.2597	0.2302
RPS6KA1	1.1573	0.2319
NAT8L	0.8164	0.2331
ADRA2A	0.7965	0.2336
ANKRD44	1.1983	0.2336
MPZL3	1.0346	0.2361
SNORD60	1.2153	0.2363
IRX6	0.8442	0.2364
MYH11	0.8541	0.2366
IFIT2	1.1746	0.2366
PF4	1.0771	0.2367
FOLR2	1.1419	0.2368
ARHGAP15	1.1565	0.2369
CYBB	1.2444	0.2369
HSH2D	1.0772	0.2376
GSDMA	1.1813	0.2382
TBXAS1	1.178	0.2384
ADAMTSL1	1.1846	0.2385
C1orf162	1.2496	0.2386
NCS1	1.2288	0.2389
CCL24	1.0542	0.2394
PTCHD4	0.9414	0.2396
BMP2	0.8055	0.2404
ADAP2	1.241	0.2405
GFRA2	1.1404	0.2412
HEY2	0.8229	0.242
HIST1H2BF	1.1947	0.2429
SCN11A	0.8608	0.2431
IL10RA	1.2467	0.2431
CFAP221	0.8454	0.2452
SLA	1.0951	0.2458
FCER2	1.1718	0.2458
ITGB7	1.1943	0.2473
EPSTI1	1.2369	0.2473
DOCK3	1.2201	0.2511
MFSD12	1.2239	0.2526
MIR15A	1.2559	0.2526
TMEM40	1.1088	0.2529
CXCR4	1.127	0.2533
CD27	1.1476	0.2582
KCNAB2	1.2352	0.2583
FGF13	0.8363	0.2584
SCD	1.0719	0.2584
ITGA2B	1.115	0.2584
CD300LF	1.0635	0.259
CCDC15	1.2321	0.259
OSBP2	1.1644	0.2592
PRF1	1.1179	0.2605
MT1M	0.8206	0.2606
SLC24A4	1.2098	0.2606
THEMIS2	1.1708	0.2616
P2RY8///CRLF2	1.1835	0.262
THEMIS	1.1436	0.2623
GALR1	0.8487	0.263
TTN	1.1933	0.2631
LDLR	0.8745	0.2637
GJA5	0.8423	0.2641
MAPT	0.8571	0.2644
P2RY14	0.8747	0.2653
TNFSF13B	1.1566	0.2655
SIT1	1.2133	0.2676
VLDLR	0.8402	0.2681
CSF2RB	1.0568	0.2706
ALS2CR12	1.1757	0.2706
CD86	1.2534	0.2708
FGD3	1.0504	0.2709
ITGB3	1.1443	0.2712
PARVG	1.1713	0.2719
SELPLG	1.0962	0.272
CD1D	1.2277	0.2721
CCDC88A	1.2375	0.2721
HPR	1.0694	0.2723
LRRC25	1.1166	0.2724
SLCO4C1	1.0667	0.2754
LBP	1.0283	0.2758
MIR21	1.0475	0.2769
ACTA2///ACTA2	0.8614	0.2774
CES1	0.8196	0.2782
SLC1A3	0.91	0.2791
SPRY4	0.8592	0.2793
SLC39A14	0.9	0.2793
LOC100129434///CCDC85A	0.8231	0.2799
RSPO1	1.0714	0.28
SNCG	0.8535	0.2801
SLCO2A1	0.8334	0.2803
LOC100291105///RBM38	1.1197	0.2803
MYOZ1	1.1844	0.2804
PROKR1	0.8561	0.2814
LYN	1.1396	0.2826
LINC00969	1.084	0.2833
IFIT1B	1.0762	0.2837
CARD16	1.1241	0.2838
ITGAM	1.1574	0.284
ABCC6	0.8246	0.2844
STAP1	1.2297	0.2844
MX1	1.2335	0.2844
ANO5	1.1106	0.2846
NQO1	0.843	0.2847
SFRP4	0.8493	0.2848
MIR145	0.8836	0.2856
RNU1-1///RNU1-2///RNU1-3///RNU1-28P///RNU1-27P///RNVU1-18///RNU1-4	0.8591	0.2862
ECHDC3	0.8137	0.2863
CLEC4E	0.98	0.2865
TFPI2	0.8927	0.287
SIGLEC14	1.0899	0.2883
SMCHD1	1.1693	0.2891
STOX1	0.8771	0.2901
PLEKHG6	0.9699	0.2907
KIR2DL3///KIR2DL2///KIR2DL1	0.9615	0.2915
HRH2	1.0599	0.2928
PDE7A	1.2196	0.2928
CYP27A1	1.2226	0.2928
DOCK8	1.1765	0.2929
RNASET2	1.1825	0.2929
GGTA1P	1.1743	0.293
IL2RB	1.1434	0.2934
PIM2	1.1243	0.2937
PTPN6///PTPN6	1.1441	0.2938
HAVCR1	1.212	0.294
LAPTM5	1.192	0.2941
FERMT3	1.2015	0.2946
LILRA6///LILRB3	1.0615	0.2958
TBC1D10C	1.0788	0.2958
CADM2	0.8698	0.2974
HIST1H3H	1.168	0.2975
TIAM1	1.2461	0.2979
CPVL	1.2265	0.298
DOCK10	1.2437	0.2982
CD96	1.1447	0.2991
PDE11A	1.0641	0.2993

## Sheet: 4 human CR (female)
Table S2-4. Genes regulated by CR in subcutaneous adipose tissues from obese human females
Hs gene Symbol	FC:(CR after/before)	FDR
ADH1B	1.6783	0
AKR1C2	0.6393	0
ALDOC	0.4843	0
APOE	1.6729	0
C5orf23	0.6556	0
CES1	0.4038	0
FMOD	0.6352	0
GPX3	1.7877	0
HSPB7	0.6627	0
LEP	0.6292	0
MXRA5	0.5745	0
NQO1	0.6107	0
PLA2G2A	1.7221	0
PPP2R1B	0.5758	0
SAA1 /// SAA2	0.5778	0
SCD	0.3136	0
SEMA3C	0.6296	0
SPARC	0.6268	0
SRPX	1.8283	0
SYNPO	0.6485	0
TUBB2A	0.6244	0
GPX1	0.6369	0.001
FASN	0.6718	0.0011
IGF2 /// INS-IGF2	0.6492	0.0011
EPB41L4B	1.5464	0.0012
GPD1L	1.4954	0.0018
CIDEA	1.4881	0.002
CSRP2	1.4935	0.0021
C6orf62	1.5524	0.0022
NNMT	1.4804	0.0023
MMD	0.6695	0.0024
NAP1L1	1.4895	0.0027
AKR1C3	0.6757	0.0043
AQP1	0.6771	0.0046
IGFBP3	1.4528	0.0047
ACSL1	0.6822	0.0048
COPG2IT1	0.7119	0.005
FAT1	0.6876	0.005
AKR1C1	0.6836	0.0052
SLC24A3	0.6956	0.0052
PDXK	0.6942	0.0057
DBI	0.7173	0.0058
CDKN1C	1.4114	0.007
MME	0.712	0.0072
PPAP2B	1.4659	0.0072
TUBB3	0.6981	0.0072
ALDOA	0.6895	0.0074
CD164	0.6984	0.0074
HBA1 /// HBA2	1.1449	0.0074
MFAP5	0.6982	0.0074
FMO2	1.4381	0.0075
GLUL	1.4192	0.0075
TUBB2C	0.6983	0.0075
AGPAT2	0.708	0.0076
COL4A1	0.7046	0.0076
CRYAB	0.6959	0.0076
ME1	0.7071	0.0078
ELOVL5	0.6982	0.008
VLDLR	0.6953	0.0081
RETSAT	0.7109	0.0083
CCND1	0.7223	0.0088
LOXL2	0.7121	0.0096
YWHAZ	0.6995	0.0098
RGS3	1.392	0.0103
RPS25	1.4072	0.0107
RPS8	1.4121	0.0107
SPP1	1.2981	0.0112
CD248	0.7193	0.0115
HBB	1.033	0.0116
ASPH	0.7179	0.012
PRDX3	0.7423	0.0123
CLU	0.719	0.0125
LOX	0.7113	0.0125
TKT	0.7297	0.0126
HK2	0.7209	0.0129
FBLN2	0.7446	0.013
RTN3	0.7188	0.0158
DHCR24	0.7358	0.0161
TF	0.8756	0.0172
C20orf24	0.7264	0.0177
ACTB	0.7654	0.018
GLYAT	0.7378	0.0183
HNRNPH1	1.3549	0.0183
RPL14	1.3843	0.0184
ENPP2	1.3896	0.0185
PPAP2A	0.7416	0.0207
ITGA7	0.7431	0.0214
PTPLB	0.7398	0.0223
PTPN11	0.7291	0.0227
SPTBN1	0.7455	0.0235
HSPA12A	0.744	0.0237
FADS3	0.7416	0.0238
ANK2	1.3851	0.0241
ABCA1	1.3769	0.0242
DHDDS	0.7386	0.0244
RARRES2	0.7338	0.0244
RPS16	1.3655	0.0246
NPM1	1.3489	0.0249
ID1	1.3244	0.0271
EHD2	0.7415	0.0273
NRIP1	1.389	0.0273
RPL11	1.3634	0.0276
ECHDC1	0.7514	0.0307
MMP2	1.3742	0.0313
ARHGEF40	0.7474	0.0319
ID4	1.3384	0.0363
MBP	1.3316	0.0365
GAPDH	0.7657	0.0379
PPA1	0.761	0.0381
TSPO	0.7723	0.0388
SERPING1	1.3428	0.0408
MMP9	0.833	0.0417
EMP1	0.7543	0.0419
CAV2	0.754	0.0432
FZD4	0.7722	0.0488
INSIG1	0.7691	0.0491
TRIM8	0.7605	0.0492
LIPE	0.8071	0.0493
TMEM100	1.3051	0.0526
RPL18A /// RPL18AP3	1.2968	0.0531
LMO3	1.3397	0.0535
PSAP	0.7565	0.0536
ASAH1	0.7522	0.0538
TXNIP	1.2879	0.0542
RPS26	1.275	0.0545
C10orf10	1.2521	0.0556
FOLR1	1.2995	0.0561
RPS7	1.3141	0.0561
SNRK	1.3292	0.0565
PEMT	0.7732	0.0575
NOTCH3	0.7749	0.0581
LDHA	0.7735	0.0595
COL15A1	0.7918	0.0604
COL3A1	0.7856	0.0606
S100A4	0.7782	0.0609
MCAM	0.7681	0.061
PNPLA2	0.8343	0.0641
SULT1A1	0.8114	0.0641
ATP2B4	0.7776	0.065
IL1R1	1.3157	0.0652
PLA2G4A	0.7658	0.0663
CYCS	0.7964	0.0667
CAT	0.784	0.0669
PDZD2	0.7671	0.0673
RPS3A	1.3044	0.0708
GNS	0.7765	0.0715
RPL36AL	1.3097	0.0724
FN1	0.8031	0.0729
RPL18	1.3006	0.0754
ANXA5	0.7713	0.0772
C6orf48	1.2855	0.0777
C7orf68	0.7919	0.0782
PYGL	0.7791	0.0788
RGS5	0.7964	0.084
CEBPD	1.2885	0.0858
SIK2	1.3011	0.0859
RPL28	1.2919	0.0863
RPS2	1.3006	0.0872
RBPMS	1.3053	0.0904
AEBP1	1.3093	0.0905
RPL29	1.3075	0.0912
RPL10A	1.3013	0.0925
CIRBP	1.2959	0.0934
CD302	1.3021	0.0936
RHOBTB3	1.2016	0.0938
EIF3H	1.2977	0.0948
RPS27	1.289	0.095
RPL24	1.2836	0.0953
IFI30	1.1393	0.0956
RTN4	0.7836	0.0957
ECM2	0.7934	0.0978
ANXA1	0.798	0.0981
SPTAN1	0.788	0.1017
VCAN	1.2565	0.1056
PIK3R1	1.2937	0.1064
ANXA2	0.7845	0.1069
ZFAND5	1.2802	0.1076
IGFBP4	1.272	0.1079
RPL12	1.2885	0.1079
NR3C1	1.2705	0.1082
RPL35A	1.2887	0.1084
OXCT1	0.8018	0.1085
RPL7	1.2872	0.1085
NSA2	1.2871	0.1098
CTSL1	1.2839	0.1118
CD36	0.7926	0.1131
ATP5G2	1.2658	0.1148
CAP2	0.807	0.1157
NEK7	0.8115	0.1166
NTRK2	0.7908	0.1184
EIF3E	1.2906	0.1186
EIF4A2	1.2731	0.1189
RPL15	1.2856	0.1195
APOD	1.1614	0.1201
MT1E	1.2841	0.1201
RPL5	1.2551	0.1203
TRA2A	1.3052	0.1206
HOOK2	0.7963	0.1228
CCL14 /// CCL14-CCL15	1.2611	0.124
KIAA0427	0.7874	0.125
RPL36	1.2784	0.1253
FAU	1.2762	0.1257
ISLR	1.2653	0.1261
NFKBIA	1.1754	0.1271
MYCBP2	1.2717	0.1334
TCF7L2	1.2505	0.1345
GDPD5	0.8116	0.1353
RPS21	1.2616	0.1357
ENO1	0.7932	0.1373
ATP1B1	1.2018	0.1379
LMOD1	1.2602	0.1409
COBLL1	0.8032	0.1415
RPL9	1.2702	0.1417
NME1	0.7974	0.1422
AGTR1	1.2748	0.1423
CILP	0.8711	0.1423
TRIM16	0.7945	0.1424
ATP6V0E2	0.8052	0.1425
RBP4	0.8718	0.1446
STS	0.7992	0.1518
NPY1R	0.82	0.1525
PFN1	0.7917	0.1532
RPS9	1.2658	0.154
PRDX2	0.8142	0.1576
PPL	1.2216	0.1598
ANG	1.2546	0.1602
ARL6IP5	0.798	0.1609
LIMCH1	0.8139	0.1619
CALM1	0.8029	0.1625
ANGPT1	0.8287	0.1628
TNIP1	0.8149	0.1628
KANK1	0.8095	0.1636
SLC19A3	1.2093	0.1636
RPLP0 /// RPLP0P6	1.269	0.1638
LPIN1	1.2504	0.1642
NQO2	0.8625	0.1646
RPL17	1.2567	0.1651
LEPROT	1.1692	0.1659
GPD1	0.8019	0.1675
IGF1	1.248	0.17
UCHL1	0.8673	0.171
ECHDC3	1.2572	0.1712
PLTP	1.2073	0.1746
COL4A2	0.8303	0.1779
MXI1	1.228	0.1781
RPS6	1.2646	0.1834
RPL21	1.2411	0.1841
PLVAP	0.8377	0.1845
ECHDC2	1.2569	0.1855
CDO1	0.8226	0.1859
ATP1A2	1.2206	0.1861
MTCH2	0.8138	0.1863
CST3	0.8207	0.1864
LPGAT1	0.8041	0.1865
DOCK6	0.814	0.1866
COTL1	0.8096	0.187
FBLN1	0.8237	0.1875
SULT1A2	0.8311	0.1876
HIGD1A	0.8216	0.1889
MARK1	0.8167	0.1936
CD151	0.8147	0.1939
SLC25A1	0.816	0.1952
CPM	1.262	0.1964
RPS3	1.21	0.1975
PTPRF	0.8202	0.1976
CCNI	1.2502	0.1979
SLC39A14	1.2592	0.1989
EIF5A	1.1383	0.1991
DLST	1.2387	0.1993
RHOQ	0.8131	0.1993
HNRNPA1	1.2342	0.2003
C3	1.2064	0.2014
NEAT1	0.8163	0.2018
IRF8	0.8229	0.2019
ADIPOR2	0.8189	0.2027
MT1X	1.2239	0.2027
RPL8	1.2293	0.2036
MATN2	1.2196	0.2038
LUM	1.1825	0.204
ADAMTS5	1.2387	0.2045
RPLP1	1.2356	0.2045
MAOB	1.2358	0.2047
USP13	1.2462	0.2047
GSN	1.1256	0.205
SRRM2	1.1339	0.2052
HLA-E	1.2142	0.2053
RPL30	1.2572	0.2054
GNB2L1	1.2564	0.2058
HNRNPH3	1.2243	0.2059
POSTN	1.2364	0.2065
KAL1	0.8311	0.2066
HEY1	1.1642	0.2067
SULT1A3 /// SULT1A4	0.8489	0.2069
CLEC3B	0.8451	0.2076
NPIPL3	1.2024	0.2082
PDHA1	0.8275	0.2082
ACTN1	0.8119	0.2085
YBX1	0.8175	0.2085
FAM13A	1.1961	0.2093
RPS10	1.2467	0.2102
ESR1	1.2115	0.2113
CEBPA	0.8273	0.215
MDFIC	0.8229	0.2185
RPL13A	1.2452	0.2208
RPL36A	1.2429	0.2224
RAB9A	0.8161	0.2235
TMED2	0.8314	0.2235
THYN1	1.2314	0.2285
PPP1R1A	1.1914	0.2302
EEF1B2	1.2349	0.2336
BST2	1.1448	0.2347
DICER1	1.2177	0.2355
SERINC3	1.2164	0.2356
ADD3	1.233	0.2358
RPL13	1.1987	0.2395
LIPA	1.064	0.2396
RPS17	1.2318	0.24
PRDX6	1.2321	0.2402
CCND2	0.8292	0.2405
IMPA2	1.2055	0.2406
GADD45B	1.1976	0.2409
IGBP1	1.2337	0.2411
H3F3B	1.2182	0.2412
JUND	0.814	0.2412
ABHD5	1.2288	0.2413
KCTD12	1.1376	0.2416
SLC5A3	1.1837	0.2416
RPL19	1.2477	0.242
RPL3	1.2	0.2426
RPL22	1.2242	0.2437
TNFRSF21	0.8444	0.2438
C4orf46 /// TOMM7	1.2072	0.2464
SCRN1	1.2366	0.2465
ANGPTL4	1.1896	0.2468
RBFOX2	1.2383	0.247
EIF3F	1.2312	0.2472
ACOT1 /// ACOT2	0.8322	0.25
ALDH3A2	0.8218	0.2515
MEGF9	0.8259	0.2525
ACLY	0.8406	0.2528
ATP5B	0.8289	0.2546
SDPR	0.817	0.2547
SERF2	0.8244	0.2552
ADIPOQ	0.875	0.2584
LRP1	0.8406	0.2596
40787	0.8484	0.26
CAV1	0.8418	0.2605
C20orf30	0.8489	0.2614
STON1	1.2107	0.2615
RPL37	1.2135	0.2625
DLD	0.8317	0.2626
LPL	0.8542	0.2626
NACC2	0.8231	0.2646
GPI	0.8194	0.2647
MYLIP	1.2381	0.2651
KIAA1033	0.8557	0.268
COL5A3	0.8255	0.2689
GNAS	0.8376	0.2714
ALDH1A1	0.8723	0.2716
CD74	0.8579	0.2721
MAP2K1	0.8345	0.2722
EHBP1	0.8344	0.2727
CCDC69	0.8375	0.2729
MCF2L	0.8487	0.2729
RPN2	0.8271	0.2731
PON2	0.831	0.2732
GNG11	0.857	0.2758
TUBB6	0.8217	0.2758
MAP1B	0.8387	0.2768
ITGB1BP1	1.061	0.2769
VEGFA	1.1814	0.2772
RNASE4	1.1934	0.278
APP	1.2075	0.2785
CEP68	1.193	0.2786
RPL13A /// RPL13AP5 /// RPL13AP6	1.226	0.2807
COX7A1	0.8318	0.2829
DUSP14	0.8336	0.2844
STK24	1.2186	0.2856
IGFBP6	0.8395	0.2857
GPNMB	1.1806	0.289
HSPA9	0.8372	0.2902
CFH	0.8676	0.2903
C17orf91	0.8465	0.2914
TMEM135	0.8548	0.2916
INSR	1.1631	0.292
CDKN1B	1.1964	0.295
RPS13	1.2143	0.2951
HIST1H4C	1.2017	0.2957
RPS15	1.2289	0.2968
COL5A2	0.8316	0.2983
AES	0.8554	0.299

## Sheet: 5 human CR (male)
Table S2-5. Genes regulated by CR in subcutaneous adipose tissues from obese human males
Gene Symbol	FC:(CR after/before)	FDR
ABCA1	1.3345	0
ACSL1	0.7525	0
ADH1B	1.6717	0
AKR1C1	0.6923	0
AKR1C2	0.695	0
AKR1C3	0.6004	0
ALCAM	0.7703	0
ALDOC	0.5861	0
ANGPT1	0.7465	0
APOE	1.6961	0
AQP1	0.6846	0
ASPH	0.7509	0
C20orf24	0.6991	0
C5orf23	0.5459	0
CAP2	0.7229	0
CAV2	0.7438	0
CCND1	0.7612	0
CCND2	0.7366	0
CD248	0.6231	0
CDKN1C	1.2842	0
CES1	0.4357	0
CIDEA	1.8487	0
CILP	0.7996	0
CLU	0.7418	0
COL15A1	0.7079	0
COL3A1	0.8023	0
COL5A2	0.7612	0
CRYAB	0.6862	0
CXCL14	0.7281	0
DBI	0.6845	0
DHCR24	0.7146	0
DPT	0.8328	0
EIF4A2	1.2681	0
ELOVL5	0.7472	0
ENPP2	1.2618	0
EPB41L4B	1.4872	0
FADS3	0.7207	0
FAM13A	1.2803	0
FASN	0.807	0
FAT1	0.7262	0
FHL1	1.275	0
FMO2	1.2708	0
FMOD	0.6637	0
GLUL	1.5833	0
GPD1L	1.2968	0
GPX1	0.7234	0
GPX3	1.5534	0
HBA1 /// HBA2	1.3328	0
HBB	1.1753	0
HSPA12A	0.7286	0
HSPB1	0.8016	0
HSPB7	0.5773	0
IGF1	1.224	0
IGF2 /// INS-IGF2	0.7572	0
IGFBP3	1.2807	0
IGFBP6	0.7495	0
LEP	0.5142	0
LIMCH1	0.7025	0
LOX	0.6728	0
LOXL2	0.6436	0
MAP1B	0.7504	0
ME1	0.6902	0
MFAP5	0.6571	0
MMP2	1.3793	0
MMP9	0.6685	0
MT1X	1.2703	0
MTCH2	0.7445	0
MXRA5	0.6057	0
NAP1L1	1.298	0
NQO1	0.4946	0
PDXK	0.7324	0
PEMT	0.7083	0
PLA2G2A	1.67	0
PLAGL1	1.2744	0
PPAP2A	0.7418	0
PPP2R1B	0.7312	0
RGS3	1.3042	0
RGS5	0.7605	0
S100A4	0.7023	0
SAA1 /// SAA2	0.6844	0
SCD	0.4852	0
SEMA3C	0.6676	0
SLC24A3	0.7123	0
SPARC	0.6302	0
SPP1	0.851	0
SRPX	1.5131	0
SYNPO	0.7085	0
TM7SF2	1.2832	0
TMEM100	1.3155	0
TUBB2A	0.5093	0
TUBB2C	0.7008	0
TUBB3	0.714	0
UCHL1	0.6456	0
VEGFA	1.2706	0
VLDLR	0.7491	0
ZFAND5	1.3019	0
ACLY	0.7651	0.0001
HSPA8	0.8287	0.0001
PALLD	0.7939	0.0001
PSMD14	0.759	0.0001
SPTAN1	0.7623	0.0001
TF	0.9605	0.0001
TFRC	0.8036	0.0001
ACTN1	0.8045	0.0002
ALDH3A2	0.7708	0.0002
ALDOA	0.7884	0.0002
ANXA2	0.7627	0.0002
ASAH1	0.7954	0.0002
ATP2B4	0.8007	0.0002
CALM1	0.7576	0.0002
CFH	0.7817	0.0002
COL6A2	0.8874	0.0002
CSTA	0.7835	0.0002
DHDDS	0.7594	0.0002
EHBP1	0.7711	0.0002
FLNA	0.8172	0.0002
FN1	0.7947	0.0002
GAPDH	0.7907	0.0002
HOOK2	0.7735	0.0002
HSD11B1	0.7975	0.0002
IFI30	0.8914	0.0002
ITGB5	0.7685	0.0002
MAP2K1	0.775	0.0002
MEGF9	0.7784	0.0002
MMD	0.7675	0.0002
PDZD2	0.7731	0.0002
PEA15	0.7838	0.0002
PLOD2	0.7991	0.0002
PTPN11	0.7975	0.0002
SLC19A3	1.2389	0.0002
TAGLN	0.8201	0.0002
TKT	0.794	0.0002
TNIP1	0.7735	0.0002
TUBB6	0.7771	0.0002
DUSP1	1.1833	0.0003
IGFBP4	1.2208	0.0003
IGFBP5	1.1882	0.0003
IRAK1	0.7945	0.0003
KAZ	0.7848	0.0003
LDHB	0.7899	0.0003
MAOB	1.2022	0.0003
MATN2	1.2098	0.0003
MYH10	1.1834	0.0003
NOTCH3	0.7985	0.0003
PCK1	1.1691	0.0003
PTPLB	0.8032	0.0003
SVIL	1.2162	0.0003
TXNIP	1.2674	0.0003
YWHAZ	0.849	0.0003
ANK2	1.1996	0.0004
ANXA5	0.797	0.0004
C10orf10	1.2151	0.0004
CEBPD	1.2723	0.0004
COL6A3	1.2383	0.0004
CTSK	1.2523	0.0004
CTSL1	1.2546	0.0004
ECHDC3	1.2027	0.0004
GPNMB	1.2137	0.0004
GSN	1.1511	0.0004
ID1	1.2264	0.0004
LUM	1.1645	0.0004
MT1E	1.2129	0.0004
NPM1	1.2255	0.0004
PFKFB3	1.1753	0.0004
PLTP	1.2456	0.0004
POSTN	1.1635	0.0004
RBPMS	1.241	0.0004
RGS2	1.2565	0.0004
RPL10A	1.2199	0.0004
RPL18A /// RPL18AP3	1.2916	0.0004
RPL35A	1.2638	0.0004
RPS16	1.247	0.0004
RPS27	1.2254	0.0004
RPS6	1.2579	0.0004
WISP2	0.8159	0.0004
ANXA1	0.803	0.0005
CDKN2C	1.1661	0.0005
COL1A1	1.0601	0.0005
ITIH5	0.793	0.0005
RNASE4	1.2242	0.0005
RPL5	1.2399	0.0005
RPL7	1.2521	0.0005
SFRP1	0.844	0.0005
SLC39A14	1.2305	0.0005
ACTA2	0.8541	0.0006
ACTB	0.9498	0.0006
SPTBN1	0.8493	0.0006
TUBA1B	0.8292	0.0006
ABHD5	1.2208	0.0007
PLSCR4	1.1543	0.0007
RPL36	1.2165	0.0007
SULT1A1	0.8116	0.0007
CCNI	1.1609	0.0008
HNRNPH1	1.1602	0.0008
MDH1	0.8354	0.0008
RAB2A	0.8207	0.0008
RPN2	0.8072	0.0008
ITGA7	0.8287	0.0011
MYLIP	1.2146	0.0011
SEPP1	1.1444	0.0011
AGTR1	1.2005	0.0012
LEPR	1.1687	0.0012
TRBC1	1.177	0.0012
ATF5	0.8285	0.0013
C11orf67	0.8057	0.0013
EIF4EBP2	1.2036	0.0013
LDHA	0.7962	0.0013
MGLL	0.8065	0.0013
NPY1R	0.816	0.0013
PDK4	1.1527	0.0013
RPS3A	1.2187	0.0013
TNS3	0.7986	0.0013
TRIM16	0.8073	0.0013
NME1	0.8067	0.0014
NTRK2	0.8265	0.0014
RTN3	0.831	0.0014
CORO1C	0.8142	0.0015
INHBB	0.7996	0.0015
RPS9	1.209	0.0015
S100A11	0.8152	0.0015
TSC22D1	1.1846	0.0015
C6orf48	1.1829	0.0016
CD9	0.8336	0.0016
CAV1	0.8248	0.0018
CCL14 /// CCL14-CCL15	1.1389	0.0018
HSPB6	0.9168	0.0018
RPL36A	1.2064	0.0018
COL1A2	1.041	0.0019
COL5A3	0.8136	0.0019
LYZ	1.0854	0.0019
MT1F	1.1938	0.0019
RPL29	1.2046	0.0019
AKAP2 /// PALM2-AKAP2	0.8821	0.002
ENO1	0.8196	0.002
MCAM	0.8402	0.002
NMB	0.8239	0.002
RPS26	1.0697	0.002
FAM98A	0.8055	0.0021
PYGL	0.8137	0.0021
RPL22	1.2142	0.0021
RPS25	1.207	0.0021
PKM2	0.8279	0.0023
BASP1	1.1495	0.0026
GHR	1.1661	0.0026
RPL37	1.2028	0.0026
RPS8	1.2187	0.0026
SIK2	1.1969	0.0027
C6orf62	1.1212	0.0028
AP2S1	0.827	0.0029
CLEC3B	0.8481	0.0029
NNMT	1.1748	0.0029
HNRNPA1	1.1864	0.003
MT1P2	1.18	0.0031
OPHN1	1.1141	0.0031
PRKAR1A	1.1255	0.0031
ECHDC1	0.8115	0.0032
TSPO	0.8226	0.0032
ECHDC2	1.1889	0.0033
EIF3E	1.2074	0.0033
AGPAT2	0.8787	0.0035
ITGB1BP1	0.9493	0.0035
VCAN	1.1208	0.0035
TRIM8	0.8118	0.0036
ETFA	1.1967	0.0037
CD302	1.1809	0.0038
SYNM	0.8227	0.0038
NR3C1	1.1568	0.0039
PPAP2B	1.1548	0.0039
C3	1.1601	0.0041
MAGED1	0.8105	0.0041
CXCL12	1.1734	0.0042
RPS3	1.2058	0.0046
MBP	1.1042	0.0047
LIPA	0.9816	0.0048
RPL13	1.1907	0.0048
KIAA0427	0.8131	0.005
ANG	1.1889	0.0053
SOX4	1.1923	0.0053
ACSM5	1.1782	0.0054
INSIG1	0.8222	0.0055
RPL37A	1.1259	0.0055
TIMP3	0.8757	0.0056
COX7A1	0.8276	0.0058
GM2A	0.8593	0.0058
RETSAT	0.8491	0.0058
LMO3	1.1349	0.006
NET1	1.1573	0.006
GLYAT	0.8198	0.0061
HLA-B	1.146	0.0061
IL1R1	1.1825	0.0062
MT2A	1.1562	0.0063
CSTB	0.8377	0.0064
CYP1B1	1.1739	0.0065
FBLN2	0.8292	0.0065
ITM2B	1.1862	0.0065
NSA2	1.1688	0.0065
PRDX6	1.1745	0.0065
HSP90AA1	0.8413	0.0066
RPL11	1.2013	0.0066
RPL39	1.179	0.0066
C17orf91	0.8212	0.0068
MT1H	1.1737	0.0068
TUBA1C	0.8486	0.0068
BHMT2	0.8166	0.0069
BNIP3L	1.1776	0.0069
RARRES2	0.8349	0.007
SERPING1	1.1884	0.007
MAST4	0.8312	0.0071
THY1	0.8653	0.0071
TYROBP	0.9346	0.0072
KCTD12	1.1161	0.0075
RPL24	1.1913	0.0075
DDR2	0.8418	0.0077
AEBP1	1.1594	0.0078
ARF4	0.8301	0.0078
TSC22D3	1.1628	0.0078
NRIP1	1.1643	0.008
NMT2	0.8294	0.0082
NEAT1	0.862	0.0083
CCNG1	1.1758	0.0084
EIF4B	1.1909	0.0084
COPG2IT1	0.8514	0.0085
HADH	1.1598	0.0085
FTH1	0.8335	0.0088
SPON2	0.8603	0.0088
CDO1	0.8463	0.009
LAIR1	0.8216	0.0091
C20orf3	1.1651	0.0094
EIF3F	1.1816	0.0094
PRDX2	0.8316	0.0094
TNFSF10	1.1498	0.0094
NAMPT	1.1925	0.0097
CA4	1.1384	0.0099
STON1	1.1722	0.0099
ADD3	1.1614	0.01
RPS2	1.1685	0.01
CARS	0.8335	0.0102
CD163	0.8901	0.0102
NDUFB2	0.8315	0.0102
CTSB	0.8935	0.0103
DYNC1H1	0.8338	0.0109
NIPSNAP3B	1.1582	0.0109
RPL21	1.1792	0.0113
RAD21	1.1411	0.0114
LRRC59	0.8239	0.0115
MME	0.8415	0.0116
DSG2	1.1524	0.012
CCNG2	1.171	0.0122
RPL14	1.185	0.0122
RPL23	1.1713	0.0122
SULT1A2	0.8363	0.0122
ATP2A2	0.8347	0.0123
STK24	1.1368	0.0125
AKAP1	1.148	0.0126
RPS27A	1.1798	0.0128
SH3BGRL3	0.9032	0.0129
ALDH6A1	1.1565	0.0133
CDKN1B	1.1532	0.0134
EMP1	0.8389	0.0136
STS	0.8262	0.0138
LIPE	0.9303	0.014
GSTM3	0.8716	0.0143
PSMD8	0.8723	0.0144
KIF5B	0.829	0.0146
KAL1	0.8288	0.0147
ACACB	1.0852	0.0148
CST3	0.8568	0.0148
ESR1	1.1443	0.0148
LHFP	1.1411	0.0148
RPL13A /// RPL13AP5 /// RPL13AP6	1.1898	0.0148
RPL18	1.1751	0.0148
FOLR1	1.1147	0.015
MXI1	1.147	0.0152
ITPK1	0.824	0.0153
RAI2	1.17	0.0153
GPRASP1	1.1643	0.0158
RPS12	1.1761	0.0159
CIDEC	0.8448	0.0166
TNXA /// TNXB	0.9403	0.0166
EHD2	0.8508	0.0167
WASF3	0.8496	0.0168
CD44	1.1157	0.0169
PFN1	0.8406	0.0169
PTGER3	0.8382	0.0169
EIF3L	1.1762	0.0171
LMNA	0.8907	0.0172
CTSC	1.1382	0.0175
EEF1B2	1.1363	0.0175
NR1H3	1.1521	0.0175
SOS1	0.8403	0.0176
C7orf68	0.8529	0.0179
DYNLL1	0.8314	0.0179
PTEN /// PTENP1	1.1537	0.018
PPA1	0.8409	0.0182
WARS	0.8508	0.0185
CNBP	1.1719	0.0186
HLA-DRA	1.0789	0.0186
ALDH1L1	1.1474	0.0187
ATP5G2	1.1689	0.019
EPHX1	0.8662	0.019
HTRA1	0.848	0.0195
ARPC2	0.864	0.0199
FGF13	0.8545	0.0199
PEPD	0.8595	0.0202
PLVAP	0.8738	0.0202
DAG1	0.8321	0.0207
CD164	0.8653	0.0208
MAP4	0.831	0.0217
RNASE1	0.8708	0.022
FAU	1.1521	0.0227
ETF1	0.8339	0.0231
LAPTM5	0.9685	0.0231
FMO1	1.1551	0.0236
PEG3	1.1195	0.0236
40796	0.8413	0.0237
CIRBP	1.1536	0.0239
CITED2	1.158	0.0239
PDK2	1.1557	0.0239
GNS	0.846	0.024
RPL15	1.1462	0.024
RPL8	1.1537	0.024
RPL9	1.166	0.024
RPL3	1.1728	0.0246
CALU	0.8313	0.0247
UGP2	0.8629	0.0247
CD151	0.8621	0.0249
DOCK6	0.8331	0.0249
MID1	0.8414	0.0249
PON2	0.8417	0.0249
ADIPOR2	0.8377	0.025
ACOT1 /// ACOT2	0.8418	0.0251
FERMT2	0.8878	0.0252
SAMD4A	0.8446	0.0253
TSPAN13	1.1023	0.0255
RPLP2	1.156	0.0257
RPL30	1.1649	0.0258
IARS	0.8373	0.0259
ATP6V0E2	0.8392	0.026
TPM2	0.8468	0.026
BTF3	1.1598	0.0261
FAM127A	0.8496	0.0261
ATP1A2	1.1173	0.0262
COL6A1	0.8632	0.0263
HMGB2	1.1537	0.0263
RPS7	1.1544	0.0263
PTEN	1.1293	0.0271
LPGAT1	0.8486	0.0272
GSTM2	0.9083	0.0273
NFKBIA	1.1392	0.0273
IGFBP7	0.8856	0.0274
ASPN	0.8852	0.0282
PECAM1	0.906	0.0282
HIGD1A	0.8408	0.0285
PCDH9	0.8525	0.0286
TIMP1	0.9076	0.0286
RPL4	1.1439	0.0289
PEBP1	0.8502	0.029
ADCK3	1.1446	0.0291
QDPR	0.8511	0.0291
TPT1	1.1696	0.0291
CYCS	0.8534	0.0292
MYLK	0.8526	0.0293
PCOLCE2	0.8769	0.0293
SNCA	0.971	0.0298
EIF1B	1.1497	0.0307
RPL13A	1.1545	0.0307
APOD	1.0049	0.031
NPIPL3	0.9219	0.0314
SLC5A3	0.8834	0.0314
TAX1BP3	0.8487	0.0314
RPS17	1.1414	0.0317
CRYBG3	1.1439	0.0321
NDUFS6	0.8491	0.0322
GARS	0.8443	0.0326
KIAA0040	0.8462	0.0328
ZCCHC24	0.8448	0.033
MT1G	1.1366	0.0334
GNB2L1	1.1572	0.0341
MAP7D1	0.8534	0.0343
GLIPR1	0.9262	0.0355
GTF2H5	0.8494	0.0358
ARHGEF40	0.8427	0.0362
PPP1R1A	1.1186	0.0364
IL6ST	1.1124	0.0366
KDELR2	0.8531	0.0366
SUCLG2	1.1215	0.0378
NQO2	0.8706	0.0383
EPB41L1	0.8471	0.039
MEOX2	1.1137	0.039
NID1	1.1272	0.0392
NDST1	0.8517	0.0393
CYB5A	1.1264	0.0394
WSB2	0.845	0.0402
IFNGR2	1.1468	0.0404
PTRF	0.9072	0.0406
TBC1D16	0.8485	0.0406
CFL1	0.8567	0.0407
DCLK1	1.1423	0.0409
FZD4	0.8512	0.0411
LOC100506517	1.1163	0.0414
DPYD	1.113	0.0415
RPS5	1.1519	0.042
CFH /// CFHR1	0.8607	0.0423
EMP3	0.9118	0.0424
CTSZ	0.9272	0.043
SORBS1	0.8758	0.0434
COTL1	0.8673	0.0446
GBE1	0.8624	0.0449
NOL7	0.848	0.0449
TGOLN2	0.864	0.0449
PSMD1	0.8431	0.045
COL4A1	0.8813	0.0453
AMOTL2	0.8703	0.0454
RHOBTB3	1.0518	0.0454
ACP5	0.9824	0.0455
SH3GLB1	0.8518	0.0455
FAM114A1	0.8536	0.0458
ANP32E	1.1149	0.0459
MAP3K5	1.1428	0.046
SLC25A6	1.1166	0.0461
DDR1	1.1417	0.0475
PNRC1	1.154	0.048
OXA1L	1.1287	0.0481
RAMP2	1.1192	0.0481
NOMO1 /// NOMO2 /// NOMO3	0.8534	0.0482
PSAP	0.9342	0.0482
SERF2	0.8893	0.0482
COL4A2	0.8537	0.0487
SERPINH1	0.8741	0.0487
KANK1	0.8695	0.0515
SLC1A4	0.8713	0.0516
SGCB	0.8492	0.0519
TWIST1	1.1432	0.0519
ATR	0.8673	0.0529
RPL38	1.1326	0.0529
ISG15	0.8608	0.0531
SP3	1.0957	0.0534
HK2	0.8849	0.0551
GPD1	0.9203	0.0552
RPS13	1.1371	0.0583
S100A10	0.8636	0.0586
TENC1	1.1278	0.0593
TSKU	1.1052	0.0593
CPM	1.119	0.0595
SRSF7	1.1411	0.0595
C1QTNF1	1.1099	0.0603
HSPA5	0.8712	0.0605
EIF3H	1.1301	0.0607
BAG3	0.854	0.0609
GDPD5	0.8662	0.0615
EGFR	1.1004	0.062
MAT2B	1.1209	0.0622
TOR1AIP1	1.0882	0.0626
SUB1	0.8731	0.0628
THYN1	1.1385	0.063
RPLP0 /// RPLP0P6	1.1326	0.0632
IER2	1.1185	0.0633
ST13	1.1155	0.0633
GLTSCR2	1.1269	0.0635
GLRX2	0.8494	0.0645
HSPB8	0.848	0.0653
GSTM1	0.9199	0.0654
MGP	0.887	0.0654
DARC	0.9262	0.0655
MYO1C	0.9121	0.0655
GADD45B	1.119	0.0668
GAS2L1	0.85	0.0672
SRRM2	1.066	0.0676
RAC2	0.9202	0.069
AKAP12	0.8653	0.0693
STAB1	0.8871	0.0704
YWHAE	0.9641	0.0704
RPS15A	1.1358	0.0706
TNFRSF21	0.8554	0.0707
PSMB5	0.8627	0.0709
MARCKS	1.0823	0.0711
C22orf9	0.8772	0.0718
RPS11	1.1381	0.0727
SOBP	0.8801	0.0729
DYNC1LI2	0.8745	0.0736
STAG2	1.1072	0.0745
RPL36AL	1.1346	0.0747
HSPA1A	1.0463	0.0748
HLF	1.1194	0.075
RSL24D1	1.1488	0.075
RHOB	1.1173	0.0751
PREB	0.8518	0.0756
SULT1A3 /// SULT1A4	0.8789	0.0757
H3F3B	1.1303	0.0759
HLA-C	1.1414	0.076
ATP1B1	0.9773	0.0768
BRP44	0.8727	0.0768
FAM35A	0.8567	0.0768
MACF1	0.8644	0.0768
MBD2	0.861	0.0768
TMED2	0.9033	0.0768
UBE2K	0.8506	0.0768
PIK3R3	0.9041	0.0769
NACC2	0.8676	0.0782
PHIP	1.1167	0.0793
IGBP1	1.1385	0.0799
ARL6IP5	0.904	0.0814
HLA-DQA1 /// HLA-DQA2	1.002	0.0815
LOC100510735 /// RPL29	1.1275	0.0816
SRPX2	0.8743	0.0816
DUSP14	0.855	0.0818
ISCU	1.1215	0.0818
AK1	0.8572	0.0822
PLA2G4A	0.8568	0.0827
GNB1	0.8915	0.083
GPI	0.8866	0.083
TJP2	1.0958	0.0831
PGK1	0.9154	0.0833
PODXL	0.8757	0.0835
GMFB	0.8664	0.0838
FBN1	0.8933	0.0842
ATP6V1D	0.8598	0.0843
BLCAP	0.8653	0.0845
PHLDB1	0.8789	0.0846
RPL26	1.125	0.0851
TCF7L2	1.0714	0.0851
CALD1	0.9041	0.0868
ARID5B	1.0986	0.088
RPL6	1.147	0.0882
EEF1G	1.1202	0.0885
NR1D1 /// THRA	1.0833	0.0887
RBM39	1.1068	0.0887
HSPA1A /// HSPA1B	1.0645	0.0888
ORAI3	1.1292	0.0888
EEF2	1.1349	0.089
ANGPTL4	1.0626	0.0891
C19orf22	1.0819	0.0897
MSN	0.8762	0.0899
DPP8	0.8523	0.0901
STAT3	0.8774	0.0902
IRF8	0.8803	0.0903
PSMD9	0.8576	0.0904
F13A1	0.9	0.0917
HLA-DPA1	1.0577	0.0917
COPS2	1.1117	0.0923
LAMB2	0.8816	0.0924
RPS19	1.1324	0.0924
THBS2	1.1125	0.0924
PER3	1.1288	0.0925
SCP2	1.1248	0.0926
GYG2	1.0716	0.0928
HADHB	1.1298	0.0929
LOC100505584 /// MT1E	1.1132	0.0932
TMEM184B	0.8531	0.0938
TPSB2	0.9601	0.0945
TUBB	0.9021	0.0946
PPIA	0.8679	0.0947
KPNA1	0.858	0.0948
C6orf145	0.878	0.0949
RRAS2	0.8728	0.0949
40787	0.9554	0.0953
GOLGA8H	1.0948	0.0958
HEY1	1.1005	0.0958
RBMX	1.1363	0.0958
IRS2	1.0811	0.0968
BCAP31	0.8817	0.097
RPL17	1.1088	0.0971
AKR7A2	0.8687	0.0993
BSG	1.0899	0.0995
RPS21	1.1071	0.0995
TOB2	1.1006	0.0995
RPL10	1.1296	0.0999
FSTL1	0.8734	0.1006
CTNNA1	0.8621	0.1014
TIMM17A	0.8702	0.102
ARHGDIA	0.9099	0.1021
CHL1	1.1218	0.1021
C14orf139	1.1082	0.1033
RPL34	1.125	0.1035
ZFP36L2	1.1004	0.104
DICER1	1.081	0.1042
GNG12	0.8657	0.1044
STARD7	0.8592	0.1052
CD46	0.9101	0.1054
RPL28	1.1114	0.1061
PNPLA2	0.9574	0.1084
TCF4	1.0412	0.109
PIK3R1	0.8996	0.1091
NR2F2	1.07	0.1094
CCDC92	0.8661	0.1098
TPSAB1	0.9542	0.1103
ADIPOQ	1.0192	0.1109
RPL19	1.1142	0.1112
SEC11A	1.1169	0.1114
EIF3C /// EIF3CL	1.0758	0.1118
RAD23B	0.8747	0.1118
EIF2S2	0.8806	0.1134
HIST1H1C	0.8791	0.1134
LASP1	0.8697	0.1134
S100A6	0.8978	0.1138
RPL27	1.1265	0.1141
SAR1A	0.8928	0.1141
CRIM1	1.0815	0.1142
ZFP36L1	1.1038	0.1142
HOXC6	1.0446	0.1143
MKNK2	1.1153	0.1143
GOLGA8A	1.0867	0.1144
MYL9	0.9277	0.1145
LARP1	0.8612	0.1148
EIF1	1.1264	0.1152
ARPC1B	0.9004	0.1166
PDHA1	0.8785	0.1167
CAT	0.9709	0.1171
TALDO1	0.8755	0.1176
RHOQ	0.8988	0.1177
NUAK1	0.8946	0.1179
PGM1	0.8838	0.118
ACOX1	0.8796	0.1184
SAMM50	0.8703	0.1185
TUBA1A	0.903	0.1186
VCL	0.8766	0.1188
RPS28	1.1259	0.1196
S100B	0.9136	0.1201
PSMC2	0.8641	0.1202
CSRP2	1.0641	0.1203
CEP68	1.0992	0.1207
RPS10	1.0993	0.1208
COBLL1	0.8814	0.1209
APP	1.0553	0.1222
CUTC	0.865	0.1226
POP5	0.8679	0.1227
ZNF395	1.1026	0.124
SLIT3	0.8763	0.1248
CANX	0.8989	0.1249
VOPP1	0.8706	0.1254
HSP90B1	0.913	0.1259
HSD17B12	0.8849	0.126
KPNA3	0.8815	0.126
ATP5J2	0.8676	0.1262
GOLGA3	0.8696	0.1262
ADRA2A	0.8785	0.127
BOLA2 /// BOLA2B	0.8767	0.1277
SLC39A4 /// SLC39A7	0.8749	0.1279
HLA-F	1.1192	0.1281
LGALS1	0.8775	0.1281
EEF1D	1.1097	0.1283
TFPI	1.1129	0.1285
TMEM14B	0.9186	0.1286
SCARB2	0.8822	0.1299
SNX10	0.9438	0.1299
LMOD1	1.0418	0.1313
HNRNPAB	0.8759	0.1319
PTPRO	1.0385	0.1323
SLC25A46	0.8727	0.1324
MSRB2	0.8684	0.1326
IL13RA1	1.1188	0.1328
TOB1	1.0966	0.1337
PSMA6	0.8764	0.1343
ALDH9A1	0.8757	0.1345
COX17	0.875	0.135
CCT5	0.8711	0.1351
PTPRF	0.9115	0.1351
TK2	0.8673	0.1351
KDELR3	0.8917	0.1352
UBE2G2	0.8835	0.1353
ARHGEF10	0.8603	0.1366
CYB5R3	0.8766	0.1375
CYP26B1	1.0995	0.1387
HYOU1	0.8716	0.1404
SH3BGRL	1.0636	0.1407
PABPC3	1.1205	0.1408
RPS4X	1.1231	0.1409
PCBP1	1.1054	0.1416
UGCG	1.1318	0.1417
DHFR	0.882	0.1423
ITGAV	0.8901	0.1425
EFEMP1	1.0327	0.1438
PGAM1	0.8658	0.1441
LOC100132247 /// LOC348162 /// LOC613037 /// LOC728888 /// NPIPL3	0.9929	0.1449
PRR5	0.8876	0.1449
ZMPSTE24	0.8662	0.1451
ACTN4	0.9129	0.1457
CD99	0.8744	0.1459
YY1	1.0895	0.1462
CTSS	1.051	0.1468
YARS	0.8758	0.1479
UBXN1	1.1012	0.1482
TIMM8B	0.8834	0.1492
LRP1	0.8925	0.1493
DUSP3	0.8766	0.1498
CD14	0.9481	0.1501
MDFIC	0.8822	0.1515
GLS	0.8769	0.1517
ADI1	0.8908	0.1527
RPL35	1.1258	0.1531
UCP2	0.9674	0.1543
LOC100507804 /// TPSAB1	0.9919	0.1549
SDCBP	1.1091	0.1571
LPL	0.9846	0.1576
PGRMC1	1.1128	0.1577
TIMP4	0.9315	0.1578
SUN1	1.0533	0.1581
FKBP1A	0.8968	0.1586
CD74	0.9566	0.1593
GGPS1	0.8649	0.1602
RPS18	1.1258	0.1605
CSDA	1.087	0.1607
KRCC1	1.0977	0.1609
LOC100505503 /// RPS17	1.1139	0.1611
SIL1	0.8774	0.1612
PLIN2	0.9315	0.1617
CCPG1	0.874	0.1622
GLRX5	0.8745	0.1623
ARL6IP1	1.099	0.1638
CLK1 /// PPIL3	1.1073	0.1639
P4HB	0.9014	0.1642
CXCR7	0.8961	0.166
RPL23A	1.1063	0.166
APOLD1	1.021	0.1661
VSIG4	0.9475	0.1665
OSBPL8	1.0458	0.1666
TCTA	0.8782	0.1669
ZBTB16	1.0368	0.1669
GALNT1	0.8908	0.1671
SVEP1	0.8867	0.1671
TMEM47	1.0264	0.1681
SEC31A	0.892	0.1689
LAMA4	0.8974	0.1698
SLC25A1	0.9153	0.1698
AP2M1	0.8768	0.171
SND1	0.886	0.1717
YWHAB	0.9033	0.1729
ITM2A	1.0299	0.1737
MARK1	0.8655	0.1738
RNF14	0.8752	0.1741
ANP32A	1.115	0.1754
CREBBP	1.1006	0.1754
AZIN1	1.1136	0.1755
RPL7A	1.1125	0.1756
YTHDC1	1.0928	0.1759
MMP14	1.104	0.1761
UCHL3	0.8722	0.1767
HIF1A	1.0457	0.1768
NUMA1	1.1049	0.177
FEZ2	0.8723	0.1779
OPTN	0.8722	0.1779
DLC1	0.9111	0.1784
EGR1	1.0685	0.1809
LAPTM4A	1.1085	0.1822
FAM69A	0.8744	0.1824
AIM1	0.8729	0.1863
ARPP19	0.8795	0.1863
ADH5	1.0829	0.1868
PTMA	1.075	0.1894
HLA-G	1.1198	0.1895
TNFAIP8	1.0713	0.1895
PABPC4	1.1081	0.1896
H3F3A /// LOC440926	1.0778	0.1923
CFLAR	0.9232	0.1931
EIF5A	0.9742	0.1933
RBMS1	0.9252	0.1936
ABCA8	1.0229	0.1938
DNAJB12	0.8711	0.194
EIF3M	1.0947	0.1947
JUND	0.9188	0.1993
RTN4	0.8848	0.1993
CHMP2A	0.9024	0.1998
RPL32	1.112	0.2016
CPNE3	1.0484	0.2019
ASMTL	1.1066	0.2022
VCAM1	1.0906	0.2023
FGF2	1.0881	0.2026
RAPGEF2	0.9346	0.2034
FZD7	1.112	0.2041
NEK7	0.9024	0.2054
SELENBP1	0.9003	0.2058
ACOT13	0.8804	0.2074
PDGFRB	1.0918	0.2098
PDE4DIP	0.8735	0.2109
HIST2H2AA3 /// HIST2H2AA4	0.9338	0.2118
RPS14	1.1231	0.213
PHF3	1.0996	0.2132
PRNP	1.058	0.2133
SUCLG1	0.9031	0.2133
IRS1	1.0833	0.2134
SOCS2	1.1095	0.2136
PTGES	1.0919	0.2137
TRIM22	1.058	0.2139
LETMD1	1.1132	0.214
ATM	0.9411	0.2177
ETFB	0.9187	0.2177
C6orf106	0.8829	0.2185
C4orf46 /// TOMM7	1.0835	0.2186
ZC3H4	1.1067	0.2187
CAP1	0.8954	0.2188
MEST	0.9356	0.2188
SCUBE2	1.0221	0.2189
LOC220594	1.0795	0.219
GAS7	0.9392	0.2192
GCSH /// LOC100329108	0.909	0.2193
RPS24	1.107	0.2194
ANXA6	0.9182	0.2195
TRA2A	1.099	0.2196
SET	1.0599	0.2202
TGFBI	0.926	0.2211
DOK1	0.893	0.2226
PGD	0.9155	0.2226
SNRK	1.1054	0.2226
GRN	0.9475	0.2227
NACA	1.1061	0.2227
PICALM	0.9034	0.2228
HLA-DQB1	1.0141	0.2232
CSAD	1.1012	0.2236
AURKAIP1	0.8985	0.2237
DCN	1.0315	0.2254
HLA-A /// HLA-F /// HLA-J	1.0887	0.2254
ADRB2	1.0959	0.2289
PABPC1 /// RLIM	1.1124	0.23
ALAS1	0.8743	0.2302
IDI1	0.8829	0.2305
ANXA11	0.8861	0.2322
HLA-DRB1 /// HLA-DRB3 /// HLA-DRB4	1.0304	0.2332
VDAC1	0.91	0.235
TSPAN3	0.9422	0.2352
ITGAE	0.8768	0.2358
SLC29A1	0.9392	0.2362
HSD17B11	1.0988	0.2364
C13orf15	0.9263	0.2365
ISLR	1.0901	0.237
EPAS1	0.9321	0.2382
NARS	0.893	0.2383
GABARAPL1 /// GABARAPL3	1.0821	0.2388
PFDN5	1.1024	0.2419
FDFT1	1.0807	0.2423
RAB9A	0.8853	0.2443
FILIP1L	0.8809	0.2444
ASS1	1.0752	0.2446
MTDH	0.9205	0.2446
PDE3B	1.0632	0.2453
SLK	1.0773	0.2461
NUDT4 /// NUDT4P1	1.0794	0.2463
SYNE2	1.0868	0.2463
TRAM1	0.9359	0.2471
CALR	0.9251	0.2473
ARHGEF6	0.8871	0.2474
AIMP2	0.8845	0.2475
TLN2	0.8871	0.2476
C1QB	0.972	0.2478
PLSCR1	1.0812	0.2481
ATP6V1E1	0.8998	0.2497
SDPR	0.9131	0.2515
GNAI1	1.0602	0.2532
ODC1	0.8975	0.2536
TXNRD1	0.8865	0.2539
CNN3	0.9107	0.2541
BLVRA	0.895	0.255
PNN	1.0962	0.2565
LDB2	1.0582	0.2566
PTGES3	1.0973	0.2566
RPL41	1.1069	0.2569
TBC1D9	1.0339	0.2569
HNRNPA3	1.0757	0.2572
MIR1244-1 /// MIR1244-2 /// MIR1244-3 /// PTMA /// PTMAP5	1.108	0.2572
RANBP9	1.0608	0.2573
ACVR1	1.1112	0.2578
C5orf13	1.0849	0.258
SDC2	1.0723	0.2585
KIAA0100	0.8875	0.2592
COX6B1	0.8975	0.2595
CTBP2	1.0649	0.2629
LAP3	0.9237	0.2641
RNH1	0.9	0.2654
AGA	0.8865	0.2656
HSPA9	0.9078	0.2658
TARBP1	0.8815	0.2661
HIPK2	0.9214	0.2669
GDI2	1.0579	0.2676
SRSF11	1.0822	0.2703
TCF7	1.0664	0.2705
SHC1	0.8954	0.2713
NBN	1.0786	0.2716
ROCK2	0.8848	0.2728
ATP5C1	0.9004	0.273
PCYOX1	0.9336	0.2735
EEF1A1 /// EEF1A1P9	1.1089	0.2752
MFSD1	0.9246	0.2759
MATR3	1.0795	0.2766
MAPRE1	0.8807	0.2767
RPL12	1.0834	0.2779
DFNA5	1.0762	0.2786
SRGN	1.0702	0.2786
TTC3	0.9571	0.2788
ACTR1A	0.8808	0.2791
WSB1	1.0705	0.2791
ACTG1	0.9588	0.2796
ACTR2	0.9292	0.2797
RND3	0.9306	0.2799
B4GALT5	0.9145	0.2821
SATB1	1.0744	0.2845
HS2ST1 /// LOC339524	1.0403	0.2871
PPP6C	0.8947	0.2876
KLC1	0.8936	0.2881
NOP10	0.8878	0.2905
SRSF5	1.0897	0.2906
GSTO1	0.9435	0.2911
TIMM13	0.9021	0.2923
AQP7	1.0584	0.2928
LAMP1	0.9018	0.2928
RHOA	0.909	0.293
ZNF22	1.0967	0.2938
LRPPRC	1.085	0.2939
CCDC69	0.8928	0.294
RPS14P3	1.0808	0.2942
CLIC1	0.9368	0.2944
LAPTM4B	1.0581	0.2944
SIDT2	1.0796	0.2944
PALMD	0.9013	0.2955
YIF1A	0.8889	0.2956
KRAS	0.9401	0.2959
ID4	0.9449	0.2969
SUMO4	1.1046	0.2969
SOD3	1.031	0.2979

## Sheet: 6 zebra obesity female
Table S2-6. Genes dysregulated in visceral adipose tissues of female DIO zebrafish
Dr gene symbol	Hs gene symbol	log (F OF 5w/1w)	FDR
epb41b	EPB41	2.47399	0.0108
itln1	ITLN2	2.34301	0.012
igfbp1a	IGFBP1	2.35699	0.015
cldnc	CLDN9	-2.48681	0.0186
mpz	MPZ	2.36401	0.02
serpina1l	SERPINA1	2.71934	0.0215
epb49	DMTN	2.10434	0.0224
slc20a1a	SLC20A1	2.15001	0.023
cahz	CA2	2.21999	0.0232
sst1.1	SST	1.90234	0.0335
chia.4	CHIA	-1.95848	0.0419
gcga	GCG	1.93199	0.0453
dopey2	DOPEY2	-1.98908	0.0461
lipg	LIPG	-1.93788	0.0487
cp	CP	2.13366	0.0538
prkab1a	PRKAB1	1.64298	0.0614
tal1	TAL1	1.57299	0.0645
tfa	TF	1.83366	0.0678
ucp1	UCP3	1.58169	0.0678
bcl2l1	BCL2L1	1.53232	0.0768
ndrg1	NDRG1	-1.54582	0.0862
cell	CEL	2.05134	0.087
cfhl2	PMP2	1.38067	0.0955
gpx1a	GPX1	1.413	0.0958
tpd52l2b	TPD52L2	1.45033	0.0966
marcksb	MARCKS	-1.60296	0.0974
aplnrb	C3	1.38001	0.1065
eef2l2	EEF2	1.38234	0.11
cdh1	CDH1	-1.35734	0.1212
lpl	LPL	1.43968	0.1297
nt5dc2	NT5DC2	1.46435	0.1315
pabpc1l	PABPC1L	-1.42585	0.1329
rfesd	RFESD	1.32366	0.1356
nfe2	NFE2	1.34931	0.1388
mvp	MVP	-1.57863	0.1389
gpd1b	GPD1	1.38698	0.1397
epas1b	EPAS1	1.3247	0.1404
fgb	FGB	1.76732	0.1445
f5	F5	1.34903	0.1483
ehd2	EHD2	1.39034	0.156
per1b	PER1	1.267	0.1589
tgfbi	TGFBI	1.23964	0.1594
hmp19	HMP19	1.45633	0.1691
ins	INS	1.15432	0.1762
eya2	EYA2	-1.53617	0.1793
gatm	GATM	1.33531	0.1819
fads2	FADS2	1.23665	0.1823
mcl1a	MCL1	1.17466	0.1906
rcl1	RCL1	1.18568	0.1927
ccnb1	CCNB1	-1.3876	0.1965
slc43a2a	SLC43A2	1.23866	0.204
hlx1	HLX	1.22768	0.2064
nceh1a	NCEH1	1.29031	0.2066
cav1	CAV1	1.24464	0.2145
fam53b	FAM53B	1.18434	0.2166
krt18	KRT18	1.16434	0.2209
zar1	ZAR1	-1.27474	0.2268
ptgs1	PTGS1	-1.39593	0.2276
stmn1a	STMN1	-1.17886	0.2308
f11r	F11R	-1.12721	0.2329
ccna2	CCNA2	-1.22297	0.233
nudt9	NUDT9	-1.28912	0.2331
oclna	OCLN	-1.2365	0.2339
sfrp5	SFRP5	1.17364	0.2359
rbp4	RBP4	1.24999	0.2362
gstm	GSTM3	1.26766	0.2365
tmod4	TMOD4	1.17498	0.2365
gmnn	CALM2	-1.14114	0.2443
cd151l	CD151	-1.1504	0.2456
hsd17b12a	HSD17B12	-1.14305	0.2522
sybu	SYBU	-1.09296	0.2557
crp4	CRP	1.09234	0.2573
pkp3	PKP3	-1.18541	0.2607
plxnd1	COX4I2	1.22466	0.2678
gata2a	GATA2	1.08868	0.2703
calm1b	CALM1	1.03534	0.2706
ela3l	SPTAN1	1.16569	0.2759
egfl7	EGFL7	1.03034	0.2765
cldnd	CLDN6	-1.18574	0.2856
ncoa4	NCOA4	1	0.295
slc16a3	SLC16A3	-1.17756	0.2988

## Sheet: 7 zebra obesity male
Table S2-7. Genes dysregulated in visceral adipose tissues of male DIO zebrafish
Dr gene symbol	Human gene symbol	log (M OF 8w/1w)	FDR
akr1a1a	AKR1A1	4.68575	0
ambpl	AMBP	4.59925	0
apoa4	APOA4	4.723	0
cbln8	C1QTNF3	5.25675	0
c8a	C8A	4.344	0
bfb	CFB	4.55975	0
cldn1	CLDN1	4.35325	0
cthl	CTH	-2.91267	0
cyp3a65	CYP3A4	4.619	0
dio2	DIO2	4.8335	0
f7i	F7	4.56075	0
g6pca	G6PC	4.7295	0
hpx	HPX	6.52525	0
hsd17b3	HSD17B3	4.511	0
itih2	ITIH2	4.67975	0
ldhbb	LDHB	5.253	0
lipca	LIPC	4.4695	0
slc13a2	SLC13A2	5.19325	0
a2ml1	A2M	3.982	0.0002
comtd1	COMTD1	4.05125	0.0002
hpda	HPD	3.98875	0.0002
nme4	NME4	3.97	0.0002
pla2g12b	PLA2G12B	4.0745	0.0002
rbp2b	RBP2	4.01225	0.0002
serpinc1	SERPINC1	3.98925	0.0002
tdo2a	TDO2	4.044	0.0002
apobl	APOB	4.0925	0.0003
cp	CP	4.124	0.0003
desmb	DES	3.68	0.0003
fgb	FGB	4.146	0.0003
ftcd	FTCD	4.18575	0.0003
agxt2l1	AGXT2L1	3.78825	0.0005
apoc1l	APOC1	3.8445	0.0005
f2	F2	3.912	0.0005
fgg	FGG	3.907	0.0005
papss2a	PAPSS2	3.718	0.0005
plg	PLG	3.87775	0.0005
rnasel3	ANG	3.85125	0.001
vtnb	VTN	3.84075	0.001
cyp26a1	CYP26A1	3.34275	0.0011
cyp8b3	CYP8B1	3.3375	0.0011
cideb	CIDEB	3.7	0.0013
cldn15lb	CLDN15	3.60176	0.0013
fga	FGA	3.664	0.0013
gc	GC	3.667	0.0013
serpina7	SERPINA6	3.543	0.0014
olfm1b	OLFM1	3.42451	0.0016
ucp1	UCP3	3.5815	0.0019
elovl6	ELOVL6	3.48425	0.0025
serpina1l	SERPINA1	3.39825	0.0026
ahsg	AHSG	3.40825	0.0027
fabp10a	FABP6	3.315	0.0034
gatm	GATM	-2.57605	0.0036
itgb1bp3	ITGB1BP3	3.16774	0.0037
allc	ALLC	3.11275	0.004
arl4ca	ARL4C	3.03049	0.004
grin1b	GRIN1	-2.7084	0.0042
pck2	PCK2	3.10074	0.0042
bgna	BGN	2.8485	0.0048
hbae1	HBZ	-2.3357	0.005
mid1ip1	MID1IP1	-2.43753	0.005
nr1d1	NR1D1	-2.6206	0.005
cyp2ad2	CYP2J2	3.161	0.0055
rpl26	RPL26	-2.30972	0.0056
grhprb	GRHPR	3.2185	0.0058
srd5a2a	SRD5A2	2.95949	0.0066
tfa	TF	2.9705	0.0066
tat	TAT	3.15001	0.0069
pah	PAH	3.2045	0.0075
stap2a	STAP2	2.86324	0.0075
hp	HPR	2.83526	0.0082
uox	UOX	3.10051	0.0082
f9	F9	2.82924	0.0087
igfbp1a	IGFBP1	2.7175	0.009
gadd45g	GADD45G	2.73851	0.0092
dpydb	DPYD	2.93374	0.0093
tdh	TDH	-2.24674	0.0097
wars	WARS	-2.17072	0.01
vil1l	VIL1	2.56674	0.0101
tmem63b	TMEM63B	-2.20091	0.0102
cbsb	CBS	-2.17202	0.0105
sult1st4	SULT1B1	2.638	0.0119
nr1h4	NR1H4	2.7995	0.0139
rfesd	RFESD	2.79624	0.0142
apoeb	APOE	2.73851	0.0144
tfcp2l1	TFCP2L1	2.64326	0.0144
grem1a	GREM1	-2.22432	0.0145
gpx4a	GPX4	2.6025	0.0148
fkbp11	FKBP11	-2.08865	0.015
vps13a	VPS13A	-2.15972	0.0151
tprb	TPR	2.83425	0.0152
gpt2l	GPT2	2.62651	0.0157
c9	C9	2.756	0.0158
cat	CAT	2.50625	0.0165
txnl1	TXNL1	-2.07097	0.0169
fads2	FADS2	2.80275	0.0171
prr15la	PRR15L	2.60926	0.0172
ucp2	UCP2	2.51324	0.0172
slc6a13l	SLC6A13	2.66075	0.0173
ces3	CES2	2.51349	0.0185
tcn2l	TCN2	2.61951	0.019
upb1	UPB1	2.74474	0.019
arg2	ARG2	-1.95904	0.0191
atp1a1a.4	ATP1A1	2.39525	0.0197
f5	F5	2.63624	0.0199
sycp3l	SYCP3	2.48725	0.0202
mfap4	MFAP4	-1.97994	0.0214
sema3ab	SEMA3A	-2.04573	0.0226
sox1b	SOX1	-2.12218	0.0228
me1	ME3	2.57524	0.0229
rasl11b	RASL11B	2.42199	0.0229
sec61b	SEC61B	-2.04573	0.0229
mtnr1c	MTNR1A	-1.98793	0.0263
c3c	C3	2.33751	0.0274
ggct	GGCT	-2.00694	0.0276
hnrnpa0a	HNRNPA0	-1.95344	0.0284
casp2	CASP2	-1.95456	0.0287
hao1	HAO1	2.4485	0.0305
lmf2b	LMF2	-1.8831	0.0305
ndrg1	NDRG1	2.31124	0.0306
dbnla	DBNL	2.31025	0.0307
rock2b	ROCK2	2.29299	0.0311
tgfbi	TGFBI	2.195	0.0319
cry3	CRY2	-1.92467	0.0325
slc38a4	SLC38A4	2.12974	0.0336
acox1	ACOX1	2.117	0.034
plin2	PLIN2	2.11273	0.0356
mt2	MT1E	2.47926	0.0365
ldb1a	LDB1	-1.94842	0.0372
per1b	PER1	-1.90725	0.0377
ccl25b	CCL25	-1.89862	0.0379
hhipl1	HHIPL1	2.04701	0.039
dap1a	DAP	-1.85517	0.0397
ubl3	UBL3	-1.92851	0.0399
rbp4	RBP4	2.09173	0.0423
golga5	GOLGA5	-1.88044	0.0444
hsd3b7	HSD3B7	1.94901	0.0448
ehhadh	EHHADH	2.04726	0.045
rilpl2	RILPL2	1.95576	0.045
tram1	TRAM1	-1.78836	0.0452
cldnd	CLDN4	-1.84996	0.0465
krt5	KRT8	1.99624	0.0468
epcam	EPCAM	2.032	0.0471
afmid	AFMID	2.05099	0.0474
fabp7a	FABP7	-1.68641	0.0479
nup88	NUP88	2.13274	0.0484
sypb	SYNPR	-1.87726	0.0492
abi1a	ABI1	2.01325	0.05
fgfr1a	FGFR1	-1.92084	0.0512
col11a1a	COL11A1	-1.85988	0.0517
guca1a	GUCA1A	-1.81604	0.0522
tsga14	TSGA14	-1.85883	0.0527
gpr173	GPR173	-1.71928	0.0528
anxa1b	ANXA1	2.02102	0.053
bin2a	BIN2	2.13826	0.0537
abcc2	ABCC2	2.1035	0.0539
tfip11	TFIP11	-1.81604	0.0541
ftsj1	FTSJ1	-1.80743	0.0545
pdia2	PDIA2	-1.75536	0.0548
ccdc24	CCDC24	-1.58684	0.055
tm4sf5	TM4SF5	2.23674	0.0551
cfi	CFI	1.89325	0.0558
hormad1	HORMAD1	2.04425	0.0558
tm7sf2	TM7SF2	2.08851	0.0561
lcmt2	LCMT2	-1.80037	0.0562
fkbp1ab	FKBP1A	-1.66612	0.0563
pdip5	PDIA6	-1.72166	0.0568
lrpap1	LRPAP1	-1.71786	0.059
slc25a43	SLC25A43	-1.71643	0.0592
slc25a25a	SLC25A25	1.95099	0.0595
stard3nl	STARD3NL	2.14349	0.0602
nck2b	NCK2	-1.74952	0.063
rab3c	RAB3C	-1.7051	0.0633
pdcb	PDC	-1.76268	0.0634
slc39a1	SLC39A1	1.8255	0.0637
scp2a	SCP2	1.91276	0.0639
baiap2l1a	BAIAP2L1	2.08576	0.0641
mnx1	MNX1	-1.6827	0.0642
cxcl12b	CXCL12	-1.56961	0.0648
ero1l	ERO1L	-1.60779	0.065
rdh1l	RDH16	1.88924	0.0652
tuba7l	TUBA3C	1.97152	0.0679
gstt1a	GSTT1	1.90099	0.0692
gpx1b	GPX1	2.01049	0.07
kin	KIN	1.88374	0.0701
timp2b	TIMP2	-1.63173	0.071
st3gal5l	ST3GAL5	1.99501	0.0712
agmat	AGMAT	1.97001	0.0714
sertad2b	SERTAD2	-1.72595	0.0714
dpysl5a	DPYSL5	-1.73073	0.0718
c2cd2l	C2CD2L	-1.74371	0.0721
cct2	CCT2	-1.72738	0.0724
auts2	AUTS2	-1.69526	0.0725
cant1b	CANT1	2.03224	0.0728
itln1	ITLN2	-1.59466	0.0732
fzd10	FZD10	1.98848	0.0734
lipf	LIPA	1.80674	0.0734
mcfd2	MCFD2	-1.63442	0.0738
ebp	EBP	1.70425	0.0747
abi3bp	ABI3BP	1.89177	0.0751
fn1	FN1	-1.58597	0.0753
tomm70a	TOMM70A	-1.65699	0.0757
tgif1	TGIF1	-1.70463	0.0758
wdr1	WDR1	-1.51169	0.0759
acp5b	ACP5	1.99099	0.0764
slc20a1a	SLC20A1	-1.68966	0.0764
itpkc	ITPKC	1.91625	0.0769
cpa4	CPA2	-1.59553	0.0823
degs2	DEGS2	1.92125	0.0828
dazl	DAZL	1.87176	0.0837
tspan33	TSPAN33	1.69176	0.0838
qsox1	QSOX1	1.774	0.0839
capn9	CAPN9	2.02152	0.0841
itgb1b.2	ITGB1	1.89352	0.0842
ccdc113	CCDC113	1.88202	0.0843
dnajb13	DNAJB13	1.87676	0.0844
oclna	OCLN	1.88725	0.0844
tfb2m	TFB2M	-1.69152	0.0853
gsto1	GSTO1	1.76926	0.0868
inadl	INADL	-1.65018	0.0898
gpr137ba	GPR137C	-1.67484	0.09
top2a	TOP2B	-1.67254	0.0916
gda	GDA	2.00849	0.0923
cd9a	CD9	1.64598	0.0924
tmem195	TMEM195	1.77176	0.0931
fzd8a	FZD8	1.89674	0.0934
mb	MB	1.92475	0.0939
scfd2	SCFD2	-1.66337	0.094
mxd3	MXD3	1.73652	0.0941
efhc1	EFHC1	1.79223	0.0945
sult2st3	SULT2B1	1.88776	0.0964
dync1h1	DYNC1H1	-1.64295	0.0984
grn2	GRN	1.63273	0.1001
igf1	IGF1	1.63673	0.1009
acta2	ACTA2	1.76774	0.1018
boka	BOK	1.76099	0.1021
gopc	GOPC	1.63951	0.1039
agr2	AGR2	-1.36068	0.107
rtn1a	RTN1	-1.54456	0.1075
trim36	TRIM36	-1.62861	0.1078
fsd1	FSD1	-1.57175	0.1079
pdyn	PDYN	-1.31761	0.1089
hgd	HGD	1.81201	0.1096
lman1	LMAN1	-1.53032	0.1098
rnd1	RND1	-1.4994	0.1098
lnx2a	LNX2	-1.50144	0.1099
agtrap	AGTRAP	-1.42546	0.1105
opcml	OPCML	-1.59771	0.1143
ckmb	CKM	-1.55343	0.1157
rpf2	RPF2	-1.44144	0.1158
clic5	CLIC5	1.79627	0.1161
dio1	DIO1	1.65549	0.1167
tnfsf10l4	TNFSF10	1.73898	0.1174
iars	IARS	-1.4493	0.118
ap3m1	AP3M1	-1.46873	0.1189
tyrp1b	TYRP1	1.41078	0.121
grk5	GRK5	-1.56192	0.1221
sfrp1b	SFRP1	-1.4856	0.1223
crabp1a	CRABP1	1.71374	0.1224
ptn	PTN	-1.55979	0.1224
mef2a	MEF2A	-1.56149	0.1229
hbbe2	HBE1	-1.16391	0.1231
mmp13a	MMP13	-1.17625	0.1238
cd9b	CD81	1.80426	0.1257
cldni	CLDN3	1.71875	0.126
ppp2r5eb	PPP2R5E	1.68325	0.1294
ptk2.1	PTK2	1.58448	0.1307
sst1.1	SST	-1.23616	0.1312
dnali1	DNALI1	1.69973	0.1314
arntl1a	ARNTL	1.44848	0.1316
znf410	ZNF410	-1.5187	0.132
pnp4b	PNP	1.54023	0.134
cldn11a	CLDN11	1.67224	0.1343
ism1	ISM1	1.52802	0.1353
icn2	S100A4	1.59125	0.1354
fra10ac1	FRA10AC1	-1.50758	0.1356
tspan13a	TSPAN13	1.49927	0.1368
enpp6	ENPP6	1.74123	0.1372
ankhd1	ANKHD1	-1.45561	0.1375
prickle2	PRICKLE2	1.51627	0.1375
vax1	VAX1	-1.49208	0.1379
camsap1a	CAMSAP1	-1.5154	0.1383
tmem147	TMEM147	-1.4856	0.1385
tusc3	TUSC3	-1.3876	0.1386
rhof	RHOF	-1.52741	0.1387
mbnl3	MBNL3	-1.47594	0.1394
rtn4rl2a	RTN4RL2	-1.49899	0.1394
mt	MT1X	-1.47835	0.1395
arhgef7b	ARHGEF7	-1.50594	0.1401
ppp1r3b	PPP1R3B	1.59875	0.1414
dhrs13b	DHRS13	1.6305	0.1415
hm13	HM13	-1.36438	0.1435
gmnn	GMNN	-1.47995	0.1439
slc43a1a	SLC43A2	-1.38157	0.1441
maf	MAF	1.70199	0.1448
cfhl2	CFH	1.52025	0.1449
ca2	CA2	1.65301	0.1464
tsku	TSKU	1.62101	0.1464
slc22a4	SLC22A5	1.59326	0.1476
onecut1	ONECUT1	-1.43557	0.149
sc5dl	SC5DL	1.57725	0.1527
pgam2	PGAM2	1.62002	0.157
chga	CHGA	-1.27683	0.1572
mll3a	MLL3	-1.47073	0.1573
manea	MANEA	1.50523	0.1577
sult1st2	SULT1A1	1.51101	0.1579
pelo	PELO	-1.21591	0.1619
aspdh	ASPDH	1.64473	0.162
aqp8a.1	AQP8	-1.42857	0.1627
pdcl3	PDCL3	1.61927	0.1646
cnga3a	CNGA3	-1.45799	0.1648
lgals9l1	LGALS9	1.32723	0.165
gapdhs	GAPDHS	-1.27753	0.1661
acsf2	ACSF2	1.47327	0.1677
gabbr1a	GABBR1	-1.4434	0.1677
hsd17b12a	HSD17B12	1.58852	0.1679
ckmt1	CKMT2	1.53351	0.1682
sh3bgrl2	SH3BGRL2	1.44599	0.1683
crata	CRAT	1.43173	0.1684
spag6	SPAG6	1.58751	0.1684
pacrg	PACRG	1.54602	0.1716
cd74	CD74	1.44551	0.1717
f13a1b	F13A1	-1.32916	0.1718
ahsa1	AHSA1	-1.48197	0.1724
gfra1b	GFRA1	-1.41043	0.1726
agxtb	AGXT	1.47399	0.1735
mst1	MST1	1.49324	0.1744
kctd15l	KCTD15	-1.36922	0.1766
ltv1	LTV1	-1.42198	0.1766
ndufa12	NDUFA12	-1.43401	0.1766
slc2a15a	SLC2A9	-1.44418	0.1766
phlda1	PHLDA1	-1.3603	0.177
alox5ap	ALOX5AP	-1.27858	0.1771
ndufs7	NDUFS7	-1.11779	0.1771
imp3	IMP3	-1.43518	0.1774
rps29	RPS29	-1.31437	0.1786
rcn3	RCN1	-1.23311	0.1793
ephx1l	EPHX1	1.53675	0.1825
pdx1	PDX1	-1.26361	0.1828
tuba1	TUBA1C	-0.895127	0.1835
dedd1	DEDD2	-1.30187	0.1839
p4hb	P4HB	-1.30686	0.184
lck	LCK	1.35225	0.1841
cell	CEL	1.38222	0.1846
cry2b	CRY1	1.36776	0.1849
gro1	TLE3	-1.41196	0.1859
elavl4	ELAVL4	-1.38571	0.1861
rgs14a	RGS14	-1.31007	0.1862
cnpy1	CNPY2	-1.25498	0.1866
eif2b3	EIF2B3	-1.40966	0.1898
cd151	CD151	-1.36068	0.1911
rtn3	RTN3	-1.41889	0.1912
bcat1	BCAT1	-1.20523	0.1916
hspa5	HSPA5	-1.1743	0.192
ins	INS	-0.703454	0.194
elovl2	ELOVL2	1.49723	0.1946
rrbp1a	RRBP1	-1.21793	0.1947
pls1	PLS1	1.28877	0.1979
ak7a	AK7	1.48702	0.1994
lrrn1	LRRN1	-1.39479	0.1994
faah2a	FAAH2	1.39298	0.2001
hprt1	HPRT1	1.50599	0.2003
paqr8	PAQR8	-1.40087	0.2007
gtpbpl	MTG1	-1.34154	0.2011
hsd17b4	HSD17B4	1.60999	0.2014
itk	ITK	1.33525	0.2032
rab40c	RAB40C	-1.37932	0.2034
cryabb	CRYAB	-1.28033	0.2074
nqo1	NQO1	1.53799	0.2077
fsta	FST	1.52827	0.2081
map2k1	MAP2K1	-1.33424	0.2083
nkx6.1	NKX6-1	-1.30329	0.2083
rps10	RPS10	-1.36922	0.2115
itpk1	ITPK1	1.45927	0.2139
trappc3	TRAPPC3	-0.84451	0.2139
ccr10	CXCR6	1.59173	0.2148
myl10	MYL2	-1.28244	0.2174
eif5b	EIF5B	-1.28104	0.2175
ppdpfb	PPDPF	1.22953	0.2185
ppp3cc	PPP3CC	-1.36513	0.2197
lmod1	LMOD1	-1.35476	0.2206
bmpr1ba	BMPR1B	1.51874	0.2207
anxa3a	ANXA3	1.49498	0.2209
hnf4a	HNF4A	1.46702	0.2211
ugt1b5	UGT1A6	1.4055	0.2212
glt25d2	GLT25D2	-1.37857	0.2217
nfkbiaa	NFKBIA	-1.1421	0.2225
arl3l1	ARL3	-1.33388	0.2232
pde6h	PDE6G	-0.972563	0.2244
zranb1b	ZRANB1	-1.35993	0.2251
cpeb4	CPEB4	1.41851	0.2252
abhd3	ABHD3	1.23524	0.2263
apba1b	APBA1	-1.29654	0.2271
mgat4b	MGAT4B	-1.29513	0.2289
tnnt3b	TNNT3	-1.34227	0.2289
calb2a	CALB2	1.36949	0.2312
ficd	FICD	-1.16812	0.2313
pdia4	PDIA4	-1.06764	0.2317
dyx1c1	DYX1C1	1.43627	0.2327
igfbp2a	IGFBP2	1.3305	0.2342
pou4f1	POU4F1	-1.34703	0.2345
chp1	CHP	-0.909147	0.2347
fpgs	FPGS	-1.20457	0.2348
gnptab	GNPTAB	-1.28209	0.2349
igf1ra	IGF1R	-1.2049	0.2355
tmem37	TMEM37	1.324	0.2368
batf	BATF	-1.32735	0.2369
fkbp2	FKBP2	-1.17788	0.2377
ctps1b	CTPS	-1.22499	0.2381
uck1	UCK1	-1.33534	0.2384
dnajc3	DNAJC3	-1.23107	0.2386
rab5aa	RAB5A	-1.32229	0.2386
stmn2a	STMN2	1.45623	0.24
asmtl	ASMTL	1.31626	0.2403
akap17a	AKAP17A	-1.0948	0.2414
mef2ca	MEF2C	-1.21826	0.2419
sgta	SGTB	-1.33424	0.2423
rab3aa	RAB3A	-1.27893	0.2441
ssh1b	SSH1	-1.25808	0.2454
fech	FECH	-1.22938	0.2457
mycn	MYCN	-1.02856	0.2457
rps2	RPS2	-1.31115	0.2457
slc27a1b	SLC27A1	1.25023	0.2458
rad54b	RAD54B	-1.33643	0.246
ncf2	NCF2	-1.09388	0.2464
spcs3	SPCS3	-1.2099	0.2464
pnpla7b	PNPLA7	1.33474	0.2471
nnt	NNT	-1.19959	0.2504
aldh8a1	ALDH8A1	1.38598	0.2511
fkbp9	FKBP9	-1.23379	0.253
cybb	CYBB	-1.22465	0.2535
atp8b5b	ATP8B2	1.46676	0.2547
kal1b	KAL1	1.33525	0.2578
ntn1a	NTN1	1.371	0.258
cfl2	CFL2	-1.16036	0.2582
pr2y4l	P2RY4	-1.26639	0.2585
her15.2	HES5	-1.18508	0.259
pppde2a	PPPDE2	-1.29159	0.2592
gpc4	GPC6	-1.30864	0.2605
tars	TARS	-1.18279	0.2605
cadps2	CADPS2	-1.27404	0.2607
os9	OS9	-1.22769	0.261
dgat1b	DGAT1	-1.29442	0.2624
dct	DCT	1.12803	0.2631
nt5c2l1	NT5C2	1.338	0.2631
slc25a36a	SLC25A36	1.12803	0.264
fkbp7	FKBP7	-1.12721	0.2644
edn1	EDN2	-1.21391	0.2661
zar1	ZAR1	-1.27439	0.2671
phex	PHEX	1.31852	0.2691
snrpd3	SNRPD3	1.24202	0.27
sptlc3	SPTLC3	1.45249	0.273
ncam2	NCAM2	-1.25636	0.2806
dusp22a	DUSP22	1.25677	0.2808
acaa1	ACAA1	1.30252	0.2809
nkx2.1b	NKX2-1	-1.26708	0.2824
nid2a	NID2	-1.28806	0.2835
tmed2	TMED2	-1.15361	0.2835
spcs1	SPCS1	-1.1665	0.2843
rdh10b	RDH10	-1.04394	0.2846
dkk3	DKK3	-1.05859	0.2877
ric8a	RIC8A	-1.28279	0.2881
rhoae	RHOA	-0.695255	0.2891
pvalb1	PVALB	-0.917842	0.2894
pfkfb4l	PFKFB4	-1.13511	0.2897
dctn3	DCTN3	-1.18935	0.2908
bcl2l13	BCL2L13	-1.19297	0.2915
galns	GALNS	-1.20025	0.2918
mfsd2ab	MFSD2A	-1.13765	0.2922
lpin1	LPIN1	-0.757306	0.2927
gpc1	GPC1	-1.0604	0.2931
wif1	WIF1	-1.12879	0.2932
sars	SARS	-1.0601	0.2968

## Sheet: 8 human obesity female
Table S2-8. Genes dysregulated in subcutaneous adipose tissues of obese human females
GeneName	log (F obe/lean)	FDR
ABCC3	1.90157	0
ACP5	2.90674	0
AGPAT9	-2.96016	0
AK024680	1.83899	0
AK055621	1.79743	0
AK125162	-2.72547	0
AMPD3	1.60307	0
AW138903	1.64939	0
AZGP1	-1.75195	0
BX095413	-2.00868	0
C12orf39	-2.68873	0
C15orf59	1.67618	0
C1QA	1.73686	0
C1QB	2.26189	0
C2	1.92566	0
C5orf23	2.64416	0
CA3	-3.31473	0
CABP7	-2.97256	0
CCDC66	-2.1367	0
CCL13	1.81451	0
CCL19	1.88417	0
CCL3	2.31258	0
CCL3L3	1.99599	0
CCL4	1.96129	0
CCND1	1.63807	0
CCND2	1.92041	0
CD163	2.18168	0
CD248	1.98819	0
CD52	2.24987	0
CD86	-3.3496	0
CD9	1.75125	0
CFH	1.54913	0
CHIA	-1.79786	0
CILP	1.87845	0
CISH	-1.73073	0
CLEC3B	1.93572	0
CMKLR1	1.70695	0
CRIP1	1.93225	0
CSF1R	1.9692	0
CTSG	1.78798	0
DEFB1	2.02648	0
DPT	1.8427	0
EMILIN2	1.80079	0
ENST00000390542	2.00633	0
ENST00000484810	-1.93071	0
ERAP2	1.74739	0
F13A1	1.98968	0
FBLN1	1.7777	0
FCGBP	2.18808	0
FHOD3	-1.85048	0
FOLR2	1.76426	0
GJC3	-1.89057	0
GLIPR2	2.01246	0
GLYCTK	-1.87144	0
GSTM5	1.70208	0
HLA-DOA	1.60089	0
HLA-DPB1	1.71712	0
HLA-DRA	1.72805	0
HMBOX1	-3.62238	0
IFI30	2.08855	0
IRX5	-2.32771	0
ITGB2	1.9764	0
JPH2	1.76753	0
LCP1	1.82232	0
LILRB5	1.73872	0
LOC100292427	-1.93291	0
LRRC2	-2.47875	0
LUM	1.71638	0
M27126	2.13793	0
MARCO	2.38173	0
MARVELD1	1.72997	0
MFAP5	1.89546	0
MMP9	3.14913	0
MYEOV	1.60255	0
NDRG4	-1.92522	0
NPR3	1.60758	0
P2RX6P	1.59302	0
PALLD	1.82924	0
PHLDA2	1.89856	0
PLAC9	1.89064	0
PTX3	-2.36068	0
RORB	-2.02562	0
RPA4	-2.64386	0
S100A1	-1.77004	0
S100A4	2.09754	0
SAPS1	-3.07339	0
SCGN	1.44843	0
SFRP4	1.61127	0
SLAMF8	1.74166	0
SPTB	-3.01042	0
SULT1A2	1.94909	0
THC2535223	-2.38157	0
THC2541992	-3.11654	0
THC2579650	-3.24879	0
THC2668815	1.77686	0
THC2687713	-1.8879	0
TOM1L2	-1.78339	0
TYROBP	1.90223	0
UCHL1	2.29842	0
VPS18	-1.80591	0
VSIG4	2.34985	0
WISP2	2.17047	0
MLPH	1.55621	0.0001
RGS1	1.69973	0.0001
FLJ35024	1.60772	0.0002
VGLL3	1.56574	0.0002
COL6A2	1.65727	0.0003
GLUL	-1.20689	0.0003
HLA-DRB5	1.56326	0.0003
IL10RA	1.62298	0.0003
PRUNE2	-1.71738	0.0003
RBM22	-2.11279	0.0003
THC2582296	-1.68131	0.0003
MS4A4A	1.63882	0.0004
HLA-DMB	1.51919	0.0005
HLA-DRB3	1.48218	0.0005
RAC2	1.57434	0.0005
CYTH4	1.53282	0.0006
C22orf9	1.57318	0.0007
DKK3	1.48857	0.0007
GPNMB	1.68289	0.0007
HLA-DPA1	1.58664	0.0007
NP113399	1.53874	0.0007
FADS1	-1.54246	0.0008
SYT17	-1.63756	0.0008
C13orf33	1.63078	0.0009
LEP	1.52211	0.0009
MS4A7	1.51859	0.0009
STC2	1.39342	0.0009
SYNPO2	1.55198	0.0009
CTHRC1	1.46247	0.001
DBP	-1.47073	0.001
FHL2	1.49881	0.001
MGP	1.59355	0.001
COL1A1	1.38791	0.0011
FN1	1.53918	0.0011
HLA-DRB1	1.45954	0.0011
TNMD	1.41743	0.0011
PI16	1.25924	0.0012
STAB1	1.44885	0.0012
TUBA8	1.32383	0.0012
AIF1	1.58794	0.0013
ALDH1A3	1.38863	0.0013
AMICA1	1.40991	0.0013
GDF10	1.48465	0.0013
HLA-DQB1	1.30094	0.0013
HLA-DRB4	1.32769	0.0013
NQO1	1.39523	0.0013
SAMD4A	1.48816	0.0013
TGM1	1.192	0.0013
TIMP1	1.41321	0.0013
IGHA2	1.3206	0.0014
NLRP3	1.3715	0.0014
RNASE1	1.45212	0.0014
AI379175	1.38835	0.0015
BCAT1	1.42669	0.0015
IL4I1	1.35123	0.0015
LILRB3	1.48908	0.0015
RGS10	1.55508	0.0015
SLA	1.49257	0.0015
SLC7A4	1.34125	0.0015
SVEP1	1.42169	0.0015
LOC389033	1.49457	0.0016
SULT1A1	1.26009	0.0016
OVOS2	-1.54878	0.0017
SULF1	-1.57004	0.0017
ASPG	-1.45364	0.0018
CYBB	1.37468	0.0018
STOX1	-1.52367	0.0018
AB362555	1.30287	0.0019
ACVRL1	1.25804	0.0019
C6	-1.43674	0.0019
CD74	1.31887	0.0019
CXCL12	1.29261	0.0019
CXCL14	1.35197	0.0019
GGT5	1.27536	0.0019
IGHG1	1.25906	0.0019
INPP5D	1.36659	0.0019
MRC1L1	1.40414	0.0019
SCARA5	1.429	0.0019
THC2493376	-1.45759	0.0019
TNF	1.2906	0.0019
TNFRSF25	1.34545	0.0019
CHI3L2	-1.41735	0.002
PPM1F	-1.37595	0.002
SCD	-0.853345	0.002
SGEF	-1.37295	0.002
AEBP1	1.10695	0.0021
BC016788	-1.21524	0.0021
EDN1	1.26664	0.0021
FAM43B	-1.31545	0.0021
NAV2	-1.5454	0.0021
PLAC4	-1.3288	0.0021
TMEM25	-1.48439	0.0021
AGT	-1.52616	0.0022
BASP1	1.36031	0.0022
TMEM90B	-1.29336	0.0022
BDKRB2	1.29096	0.0023
RASSF2	1.41522	0.0024
ALPK3	-1.29407	0.0025
GLIS1	-1.36327	0.0025
LGALS9C	1.35778	0.0025
ZFAT	1.25641	0.0025
KIF19	-1.30365	0.0026
MFAP4	1.39023	0.0027
NTN4	1.26999	0.0027
ADAP2	1.31493	0.0028
AK128525	1.36508	0.0028
C2orf89	-1.3133	0.0028
CCBE1	1.15821	0.0028
IGFBP6	1.30964	0.0028
LOC284454	1.2286	0.0028
MS4A6A	1.3715	0.0028
PRG4	1.34908	0.0028
SCARA3	1.24306	0.0028
SPOCD1	1.2334	0.0028
SULF2	1.39094	0.0028
SULT1A4	1.26123	0.0028
CES1	1.32025	0.0029
AQP1	1.29913	0.0032
BI024548	1.30241	0.0033
COLEC11	1.22879	0.0034
NFE4	1.25906	0.0034
PHGDH	-1.24434	0.0035
CCDC3	1.25332	0.0037
DMRT2	-1.38345	0.0037
LDHD	-1.36364	0.0038
CECR2	-1.31043	0.0039
FCN2	-1.30615	0.0039
ACLY	-1.30116	0.0041
ALOX5AP	1.36732	0.0041
TNXB	1.41175	0.0041
FLJ11235	-1.30936	0.0042
MEGF6	1.14365	0.0043
BC035751	-1.28771	0.0044
CIITA	1.19213	0.0046
GSDMB	-1.37109	0.0047
LHX6	1.18523	0.0047
ALOX5	1.3041	0.0048
CDH11	1.28653	0.0048
CRLF1	1.24495	0.0048
NOX4	1.27572	0.0048
IGL@	1.06012	0.0051
ARHGEF10	1.40817	0.0052
FAM20A	1.27226	0.0052
FCGR3A	1.24007	0.0052
LOC100130938	1.29731	0.0052
LYVE1	1.31962	0.0052
RAB7B	1.19944	0.0052
SLC16A3	1.18587	0.0052
SPAG17	1.18834	0.0052
TTYH1	0.752492	0.0052
GPD1L	-1.27125	0.0053
NCF2	1.33725	0.0053
SLC22A18AS	-1.343	0.0054
CHST15	1.25852	0.0055
CLEC10A	1.2022	0.0055
DNASE1L3	1.16524	0.0055
LOC649294	1.02127	0.0055
NIPSNAP3B	-1.26639	0.0055
CYP3A5	-1.2923	0.0056
DCN	1.38217	0.0056
LGALS2	1.25888	0.0056
LSP1	1.2716	0.0056
SLC37A2	1.18072	0.0056
WDFY4	1.23677	0.0056
C1S	1.34153	0.0057
COL1A2	1.29883	0.006
C21orf81	-1.21023	0.0062
SASH1	1.28735	0.0062
C1R	1.32924	0.0063
COLEC12	1.26532	0.0063
MUC4	-1.15136	0.0063
NPY1R	1.10541	0.0063
PDLIM4	1.1915	0.0063
PYCARD	1.23278	0.0063
RP6-213H19.1	-1.29938	0.0063
CYP3A7	-1.24742	0.0064
IL1B	1.26087	0.0065
C1orf198	1.17076	0.0066
COL12A1	1.28865	0.0066
COL3A1	1.11975	0.0066
RPL5	-1.10346	0.0068
CHIT1	1.12274	0.0069
HBA2	-0.179841	0.0069
MBP	1.2042	0.0069
RHPN1	-1.22735	0.0069
ELOVL6	-1.12942	0.007
PSPH	-1.20324	0.007
SMARCA4	-1.15907	0.0071
AASS	-1.25326	0.0072
BC037919	1.15911	0.0072
CFHR3	1.04306	0.0072
COL16A1	1.26358	0.0072
OR5L2	-1.23141	0.0072
TLE2	1.29249	0.0072
CTSS	1.19705	0.0073
PLVAP	1.18409	0.0073
HLF	-1.23141	0.0075
ASRGL1	1.17862	0.0076
GGTA1	1.3492	0.0076
GPR183	1.27071	0.0076
P2RY14	1.29519	0.0076
FCGR2B	1.1689	0.0078
PGAM2	-1.18115	0.0078
RDH10	-1.19462	0.0078
FAM7A1	-1.2643	0.008
HBD	0.37128	0.008
ITGAX	1.1123	0.008
MAP1B	1.2486	0.008
SLCO2B1	1.2117	0.008
C19orf28	1.19642	0.0081
MYO1F	1.12439	0.0081
ARHGAP4	1.19812	0.0083
SLC15A3	1.14019	0.0083
APOE	-1.24914	0.0084
SPNS2	1.10306	0.0084
TMEM132C	-1.19959	0.0085
CALHM2	1.18688	0.0087
YPEL4	1.13251	0.0087
VEGFA	-1.12501	0.0089
TAL1	-1.1743	0.009
HADH	-1.1488	0.0091
MAP3K5	-1.17332	0.0093
MLXIPL	-1.0607	0.0094
THC2595309	-0.91757	0.0094
BE795863	-1.17397	0.0095
CR622072	-1.18968	0.0095
GZMH	0.991173	0.0098
SEMA3G	1.03231	0.0098
ANGPT2	1.03921	0.0099
GPR137B	1.21971	0.0099
ITIH5	1.12373	0.0099
SLC16A5	1.26562	0.0099
CTSK	1.1662	0.0102
PCDH17	0.838266	0.0102
KBTBD11	1.19232	0.0105
AX748015	-1.17039	0.0111
P2RX7	1.03584	0.0113
PAPSS2	1.16118	0.0114
FADS2	-0.987932	0.0115
KYNU	1.13691	0.0116
LOC541471	1.13685	0.0118
CHI3L1	0.690104	0.0122
NOL6	-1.20423	0.0122
DHFR	-1.04901	0.0124
CTSC	-1.10408	0.0125
RBP1	-1.05529	0.0125
CTH	-1.18344	0.0126
DNHD1	-1.1488	0.0126
ARG2	-1.17137	0.0128
GMCL1	-1.14178	0.0128
CXCR4	1.13914	0.013
MNDA	1.1529	0.013
CCDC80	0.872789	0.0132
HRASLS	1.10407	0.0133
LOC100293875	1.03471	0.0133
CLU	1.11217	0.0134
CLDN5	0.845751	0.0135
RADIL	1.2017	0.0136
TBC1D10C	1.04201	0.0136
LPIN1	-1.14465	0.0138
FAM198B	1.10581	0.0142
HTRA1	1.20289	0.0142
IFI27L2	1.25978	0.0142
NCRNA00152	1.10071	0.0142
NPL	1.10125	0.0142
PLAT	1.12988	0.0142
FXYD5	1.06371	0.0143
HBA1	0.215492	0.0144
PKP3	1.00727	0.0144
BATF	1.16877	0.0145
MICALL2	1.00763	0.0145
MYOF	1.09451	0.0145
GAL	1.06392	0.0148
GJA4	0.978781	0.0149
TAGLN	0.989793	0.0149
LOC388796	0.876959	0.015
SRPX2	1.154	0.015
ALDH4A1	0.981195	0.0153
S1PR2	1.06963	0.0154
SELE	0.850559	0.0154
ZNF541	1.0467	0.0154
MPEG1	1.16659	0.0155
DUSP4	-1.13511	0.0163
GNG7	-1.09019	0.0165
PXMP2	-1.14688	0.0165
THC2642537	1.12373	0.0167
HBB	0.673014	0.0169
HCST	1.13014	0.0169
SCN4B	1.06853	0.0169
SLC7A7	1.09058	0.0169
CYB561	1.14111	0.0171
PMM1	-1.14656	0.0172
THBS2	1.14169	0.0175
VIPR1	1.0072	0.0175
CD36	0.627887	0.0176
CMTM3	1.15283	0.0176
NECAB1	0.961253	0.0176
AOX1	0.995086	0.0177
PAIP2B	-1.03327	0.0178
VAV1	1.05797	0.018
FAM107A	1.0635	0.0182
ICAM4	0.40305	0.0183
LIN7A	-1.11622	0.0183
MKL2	1.02595	0.0183
SLIT2	1.00712	0.0183
TM7SF2	-1.10874	0.0184
AF086044	1.04222	0.0187
FEZ1	1.09936	0.0188
THC2712084	-1.03091	0.0188
IRX3	0.849999	0.0192
TMEM176B	1.04292	0.0192
C1QTNF5	1.13809	0.0193
CDKN2A	-1.03682	0.0202
ARHGDIB	1.13317	0.0203
FAM129A	1.13034	0.0203
SNCG	1.1891	0.0203
CXCL9	0.86259	0.0204
EMP3	1.11143	0.0204
NTN1	0.983897	0.0204
C1orf38	1.13967	0.0205
CR616845	0.949049	0.0205
ACSL1	-0.659267	0.0206
PECAM1	1.11902	0.0209
S100A2	1.05478	0.0209
GAS6	0.937495	0.021
GIMAP7	0.993638	0.0212
SUSD2	0.988339	0.0212
C16orf45	1.124	0.0214
LOX	1.01378	0.0217
TBXAS1	1.01678	0.0217
SLAMF7	0.988048	0.0218
LTB	0.93259	0.0219
PTPRJ	1.0624	0.0219
FLJ44087	1.00518	0.0222
THEM5	-1.05739	0.0222
NCEH1	1.01428	0.0223
PNMAL1	0.813607	0.0223
ADIPOQ	-0.905629	0.0228
IFITM1	1.10273	0.0228
ACSS2	-1.06311	0.023
C5orf58	-1.07188	0.023
GADD45G	-0.90644	0.0231
CMTM8	-1.01771	0.0232
FAM129B	1.07163	0.0232
C10orf90	0.943359	0.0234
ENST00000422725	0.966283	0.0234
LTF	-0.957636	0.0234
SYNPO	1.04935	0.0234
CENPF	1.01293	0.0235
C2CD4B	0.78031	0.0236
SLC45A4	-1.14369	0.0236
FAM151A	0.943809	0.0242
APOC1	-1.05859	0.0245
LILRB2	1.08916	0.0247
PROS1	1.0545	0.025
TGFBI	1.16363	0.0251
FAM171A1	1.07197	0.0252
KCNN4	0.932212	0.0252
TMEM98	1.06743	0.0257
RNF122	0.773321	0.0259
WNT6	0.866315	0.0259
AX721087	0.95002	0.026
FGFBP2	-0.885766	0.0261
FLJ37644	-1.0743	0.0261
PLXNA1	1.05068	0.0261
GNAZ	0.919683	0.0262
HSD11B1	1.10037	0.0262
PKD1L2	-1.03712	0.0262
PTPRE	0.939151	0.0262
SNX10	0.840282	0.0262
TSHZ2	0.883308	0.0268
RERG	1.00043	0.027
CD109	1.09518	0.0271
TRA@	0.975924	0.0271
COMP	0.942308	0.0272
MMP14	1.02006	0.0276
THC2586959	0.0828388	0.0277
CNR1	1.00842	0.0281
IL17D	1.02609	0.0281
TUBB2B	0.952334	0.0281
RGS16	0.792522	0.0282
CCDC144A	-1.04692	0.0283
ERBB2	0.982802	0.0283
FLI1	1.01593	0.0283
ITPR3	0.98703	0.0283
C1QTNF7	-1.03682	0.0286
PAK2	-0.930435	0.0286
PLIN5	-1.06794	0.0286
THC2698970	-1.00781	0.0286
GRRP1	0.84551	0.0287
TSTD1	-0.928787	0.0287
PDGFRA	1.08195	0.0288
OGT	-0.975964	0.0289
S100A8	0.895147	0.0289
AK124841	0.928048	0.029
FSTL3	0.933044	0.03
GBP4	0.825297	0.03
MOCS1	-1.04811	0.0302
GNG2	1.05207	0.0304
BMX	0.929867	0.0307
COTL1	0.990592	0.0309
LST1	0.971516	0.0313
THBS4	0.873813	0.0313
GUCA2B	-1.02885	0.0314
MVP	0.938323	0.0314
NEXN	1.04537	0.0314
THC2660448	0.946357	0.0314
IL20RB	0.992333	0.0315
S1PR4	0.853197	0.0317
C9orf125	0.90889	0.0326
COL6A1	1.07786	0.0328
PLEKHG5	0.939302	0.0329
FBLN2	1.03928	0.0334
CCR1	0.898092	0.0335
DRAM1	1.02063	0.0335
INHBB	1.02063	0.0335
PLXDC1	1.00267	0.0335
SDF2L1	0.782325	0.0335
SYNC	0.987757	0.0335
JDP2	1.01528	0.0337
CBS	-1.01976	0.034
GPR109B	-0.983932	0.0341
AF241539	-1.00578	0.0342
ANKRD20A2	-0.989077	0.0348
ZNF552	-0.848661	0.0348
SLITRK4	-0.920298	0.0349
TMEM176A	0.992261	0.0349
PRKAR1A	-0.420241	0.035
DACT1	0.922883	0.0354
PDE8B	0.909888	0.0354
BIRC5	0.906275	0.0355
GNLY	0.878215	0.0355
ITGAM	0.977097	0.0355
UBD	0.734222	0.0355
CU675110	0.996389	0.0356
ATOH8	0.912037	0.0357
GD136470	0.977903	0.0358
CLIC6	0.88534	0.0359
DTX3	0.981926	0.0359
PAG1	1.00727	0.0359
BCL2A1	0.971222	0.036
TNFRSF8	0.909965	0.036
TRPV2	0.95211	0.0361
CDR2L	0.896388	0.0363
LOC283788	-0.989077	0.0364
DAPK2	-0.977668	0.0365
CA2	-0.981651	0.0367
PERP	0.946881	0.0368
ADAMTS18	0.848237	0.037
AREG	0.852798	0.0371
TUBB2A	0.923339	0.0372
PDLIM1	0.964583	0.0376
ELF4	0.978415	0.038
SYK	0.947928	0.0381
CARD10	0.934932	0.0384
NPHS2	-0.987932	0.0384
CD34	0.980245	0.0385
RAB6B	0.940731	0.0385
BE926212	0.952781	0.0389
FCN3	0.899176	0.039
GPSM1	1.00288	0.039
JAKMIP3	0.943434	0.039
ZNF469	0.952706	0.039
CCNB1IP1	-0.866963	0.0391
DOK6	0.864255	0.0396
FAM69B	0.952334	0.0396
NRCAM	0.833092	0.0396
RGS5	1.05082	0.0396
WWC1	0.811635	0.0396
ADRA2C	0.992333	0.0397
CTSH	0.994869	0.0397
GZMA	0.919073	0.0397
CLIC5	0.768925	0.0399
FLRT2	0.840201	0.0403
OSBPL9	1.3305	0.0403
CXCL1	0.831553	0.0404
VWF	0.93463	0.0404
SLC43A1	-0.981081	0.0408
SELP	0.893518	0.0409
PNPLA3	-0.798868	0.0413
SORBS2	0.891341	0.0414
AK130644	0.980903	0.0415
AES	0.964953	0.0416
BAX	0.663937	0.0417
DCLK1	1.00202	0.0417
AW268902	0.890174	0.0418
GIMAP8	0.963326	0.0418
PTGIS	0.99081	0.0418
PFKFB3	-0.938431	0.0421
PDGFA	0.948825	0.0423
ADH1A	-0.771274	0.0424
AK057935	-0.970017	0.0424
DRG1	-0.685942	0.0425
TWIST1	-1.00868	0.0425
MAMDC4	-1.00926	0.0426
X12544	0.84559	0.0428
FLJ30901	-0.0340126	0.0429
GIMAP4	0.970044	0.0431
SCUBE2	1.03154	0.0432
IL18RAP	0.850239	0.0434
MORF4L1	0.232292	0.0435
APOL6	0.25084	0.0444
CD48	0.909965	0.0449
JAM2	0.929185	0.0449
MORF4	0.457227	0.045
THC2657355	0.961327	0.045
LAPTM5	0.892119	0.0454
TMEM173	0.904812	0.0456
X01410	0.845269	0.0456
COL18A1	1.0212	0.0457
ECM1	0.899717	0.0457
AHNAK	0.882526	0.046
CD209	0.907198	0.046
LAG3	0.473112	0.0461
RGS20	0.89243	0.0461
CALD1	0.965175	0.0462
KCNE4	0.539928	0.0466
ARHGAP9	0.919531	0.0469
HTRA3	1.02581	0.0469
MFGE8	0.871765	0.0469
CA12	0.873104	0.048
EPDR1	0.919378	0.0485
THC2672305	0.868608	0.0489
CARD6	0.894682	0.05
ESPNL	0.591296	0.0502
PDGFRB	0.969528	0.0502
AK094413	0.849679	0.0503
CHST4	-0.184589	0.0503
MFAP2	0.865365	0.0503
PDLIM2	0.862273	0.0504
ROR1	0.834145	0.0504
SNCB	-0.878852	0.0505
APOB	-0.928237	0.0506
STAT4	-1.04335	0.0507
FCGR2A	0.889551	0.0508
DECR1	-0.305967	0.0509
MET	-0.860138	0.0509
MGC70870	-0.882039	0.0517
ESAM	0.659011	0.0524
PPL	0.890096	0.0525
BC038559	0.943359	0.0526
THC2667995	0.850159	0.0526
NANOS3	0.875859	0.0527
FAM71E1	-0.917297	0.0528
ABLIM3	0.923796	0.0529
SPARCL1	0.934781	0.0529
CCL14	0.821873	0.0531
DA727827	0.918463	0.0531
RAMP3	0.866948	0.0531
LRRC25	0.884168	0.0532
SLC1A7	0.805127	0.0532
CN312045	-0.93016	0.0533
RAPH1	-0.759258	0.0533
ADAM33	0.798175	0.0534
C14orf132	0.76511	0.0534
HP	0.410992	0.0534
LDHC	-0.979658	0.0534
PKP2	-1.02444	0.0534
ABLIM1	1.06826	0.0535
IL15	0.921055	0.0535
LOC100287525	0.849359	0.0535
GMIP	0.91219	0.0538
PDK2	-0.985645	0.0543
EIF4B	-0.538262	0.0545
IL4R	0.913186	0.0545
CRIP2	0.91219	0.0552
HDAC7	0.931759	0.0552
CHST8	0.466549	0.0555
GIMAP1	0.916018	0.0556
ARNTL	0.717123	0.056
SECTM1	0.893673	0.0561
ADCY4	0.833416	0.0562
ARPC1B	0.795351	0.0563
EMX2	0.917699	0.0563
LEPREL2	0.808591	0.0564
ST3GAL6	-0.874349	0.0567
KCNQ1	0.958434	0.0568
UTS2D	-0.953998	0.0568
CPXM2	0.925696	0.0569
PTAFR	0.818523	0.0569
EFEMP1	0.89243	0.0578
SEMA3C	0.836894	0.0578
STEAP4	0.895923	0.0579
PXN	0.933875	0.058
CU678501	-0.952322	0.0583
DLAT	-0.8879	0.0583
FRZB	0.882291	0.0583
C1QTNF2	0.77804	0.0584
HES4	0.851359	0.0584
FH	-0.68571	0.0585
MID1	0.913263	0.0585
MEG3	0.737081	0.0586
ENOX1	-0.977668	0.0587
GNB4	0.991245	0.0587
KRT16	0.45386	0.0587
GZMB	0.778377	0.0588
IL17RE	0.719315	0.0588
VASH1	0.922883	0.0588
ANK3	-0.938431	0.0589
CLMN	-0.950927	0.0591
SHISA6	-0.901311	0.0594
BICC1	0.900722	0.0597
RAB31	0.879627	0.0598
CYP4X1	0.95784	0.0599
BG821581	-0.93016	0.0603
GXYLT2	-0.90158	0.0605
TBX2	0.820975	0.0605
ADSSL1	-0.895932	0.0606
ADAM22	0.896078	0.0608
TAGLN2	0.883855	0.0611
TMED9	0.455334	0.0613
TMEM51	0.938173	0.0625
AK027667	-0.961283	0.0627
IGF2	0.918081	0.0628
MYBPH	-1.0625	0.0632
EIF4EBP1	-0.940922	0.0634
ADRBK2	-0.917025	0.0635
AK090477	0.825623	0.0641
CXCL3	0.841249	0.0641
GBP5	0.814509	0.0641
ELOVL3	-0.936773	0.0646
CPXM1	0.682394	0.0647
USP51	-0.953718	0.0647
RPL7	-0.526577	0.0649
PLAG1	-0.942307	0.065
KLHL29	0.811307	0.0651
LRRC41	-0.868015	0.0651
PLAU	0.907737	0.0651
TRIM16L	0.874207	0.0651
GIMAP5	0.816395	0.0652
RP11-94I2.2	-0.788863	0.0652
FMO2	-0.742024	0.0653
GFOD1	0.893207	0.0655
H19	0.606347	0.0658
RAB2A	0.380064	0.0658
ORAI2	0.733441	0.066
TSPAN2	-0.928787	0.067
AK024177	0.843823	0.0674
PRSS23	1.00734	0.0674
IL3RA	0.829281	0.0675
ASPN	0.889707	0.0679
SLC19A2	-0.889503	0.0682
PPP2R5A	-0.658128	0.0685
TF	-0.625934	0.0686
SLC2A14	0.577441	0.0691
SHMT1	-0.909689	0.0701
VLDLR	0.893828	0.0702
C9orf110	0.752149	0.0703
HBQ1	-0.774232	0.0703
IER5L	0.66102	0.0703
SLC39A14	-0.94203	0.0704
CD68	0.792939	0.0708
CCDC88B	0.852319	0.0709
JAK3	0.901263	0.0712
SLFN11	0.819995	0.0712
LOC338620	0.812046	0.0718
PCK1	-0.882571	0.0718
THY1	0.753776	0.0719
GRAP	0.655169	0.0723
PRRT2	0.766129	0.0723
HTATIP2	0.950543	0.0724
PLEKHA4	0.882526	0.0727
PTPRB	0.854794	0.0727
C3orf10	-0.811979	0.0728
DPYSL3	0.815329	0.0729
BX097190	0.818278	0.073
GIMAP2	0.872395	0.0732
SLC2A4	-0.898619	0.0734
CDH23	-0.958757	0.0735
NPC1L1	-0.925769	0.0736
CKB	-0.900772	0.0737
ATP1B1	0.849439	0.074
C17orf88	-0.829049	0.074
IL33	0.923111	0.074
SAA2	0.804301	0.0743
CIDEA	-0.88071	0.0746
NEURL1B	0.860685	0.075
RASSF4	0.802979	0.0752
FGD5	0.885574	0.0758
LIMS2	0.835196	0.076
HIC1	0.736908	0.0762
KIAA1239	-0.698764	0.0763
COL8A1	-0.352916	0.0764
GPR64	-0.749766	0.0765
CLN8	0.661932	0.0766
SEMA6A	0.632268	0.077
PTPRC	0.867343	0.0772
TMEM44	0.749491	0.0772
ITGB5	0.808756	0.0773
LDHA	0.252052	0.0773
CD44	0.837782	0.0776
GALNT14	0.85583	0.0776
KIAA0664	-0.698061	0.0778
THC2520542	0.735522	0.0778
ELTD1	0.703101	0.0779
MX2	0.866077	0.0782
STMN3	0.850479	0.0785
IFI44L	0.700528	0.0791
LY96	0.805705	0.0795
ALAS2	-0.33825	0.0805
CSN1S1	0.487178	0.0805
SGK223	0.80331	0.0805
HPGDS	0.911346	0.0806
ACTA2	0.675906	0.0809
ATP8B2	0.857264	0.081
CHST2	0.799585	0.081
EPHA4	0.719841	0.081
METRNL	0.861876	0.081
SAA4	0.476434	0.0811
ELN	0.706199	0.0817
CRTAP	0.789854	0.0818
MICAL1	0.80686	0.0818
TYMP	0.843341	0.0818
RASA4	0.727093	0.0819
TINAGL1	0.784588	0.0819
CFI	0.866077	0.082
ROBO1	-0.698764	0.082
LOC100131646	0.367036	0.0821
TNFRSF1B	0.78073	0.0821
FCN1	0.773237	0.0822
ADORA1	-0.853345	0.0829
CAMK1D	0.812539	0.0837
ITGA6	0.914794	0.0838
PDE2A	0.788185	0.0839
SLC35B3	0.429214	0.0841
TRIM7	0.847115	0.0842
C1orf51	-0.77967	0.0847
DDR2	0.8062	0.0847
GFAP	-0.89084	0.0847
GUCY1A3	0.829281	0.0847
BHMT2	0.8062	0.085
TMED3	0.71721	0.0853
PITX2	-0.93016	0.0856
C5orf27	-0.711228	0.0858
NBPF9	-0.816037	0.0858
RHOXF1	0.811471	0.0859
TMSB4X	0.535854	0.0859
IFI27	0.86378	0.0861
AK026078	0.897705	0.0862
BCAR1	0.524766	0.0863
HLA-DQB2	0.809826	0.0863
CA313037	0.809085	0.0864
CD79A	-0.885766	0.0864
EXT1	0.794187	0.0864
GMFG	0.804219	0.0865
TMSL3	0.781737	0.0866
HMOX1	0.664847	0.0867
MCF2L	0.789854	0.0868
ZIC4	-0.876466	0.0871
TPPP3	0.676448	0.0875
C21orf70	-0.827001	0.0876
PKIA	-0.938431	0.0879
HAB1	-0.834956	0.0884
M11124	0.495286	0.0889
PCDH12	0.659285	0.089
PER3	-0.900503	0.089
MALL	0.856787	0.0893
SORT1	-0.780909	0.0896
C1orf162	0.792106	0.0898
DACH1	0.663117	0.0899
LRRC32	0.756938	0.0899
COL10A1	-0.85517	0.09
CST5	0.794853	0.09
SRGN	0.872317	0.09
PCOLCE	0.68437	0.0904
TMEM54	0.873026	0.0905
SPON2	0.720804	0.0908
MAP1LC3B	-0.658583	0.0916
C2CD4C	0.7122	0.092
BY796363	-0.841922	0.0921
HLA-DPB2	0.834145	0.0923
STAU2	-0.858306	0.0923
GALNTL4	0.669571	0.0924
TMEM86B	-0.892714	0.0925
TPM2	0.698041	0.0925
VIT	0.755058	0.0929
BF213738	0.757877	0.093
HRCT1	0.726482	0.0931
ADAM19	0.733962	0.0934
SYNM	0.77989	0.0935
DAB2IP	0.826518	0.0936
HSPB7	0.850319	0.0937
PREX1	0.787934	0.0937
SF3A3	-0.763905	0.0944
AMOT	0.720191	0.0962
ITGB4	0.688315	0.0969
PCBP3	0.67726	0.0976
AK054921	-0.843992	0.0985
ARRDC2	0.664028	0.0986
DDX17	-0.591179	0.0986
RCN3	0.749663	0.0986
HMGB2	-0.836244	0.0987
RNF125	-0.308645	0.0988
ANTXR1	0.890952	0.0989
SLC19A1	-0.866963	0.099
PTEN	-0.344282	0.0992
WDR54	0.686971	0.0993
ERF	0.555816	0.0995
CFP	0.725087	0.0996
DHRS9	0.728748	0.0996
CXorf36	0.614757	0.0997
HPR	0.306962	0.0999
DLG3	0.807685	0.1
LOC100128364	0.577538	0.1
SLC46A1	-0.832899	0.1
THC2615857	0.784923	0.1
ADAMTS10	0.779974	0.1001
NBPF10	-0.802638	0.1001
BC030122	-0.831358	0.1002
WASF3	0.787934	0.1002
RNASE4	-0.775219	0.1003
RNF175	-0.925769	0.1003
RXRA	-0.880179	0.1003
ENST00000369334	-0.753166	0.1004
GDPD3	0.737341	0.1004
NCKAP5L	0.762817	0.1004
ORMDL3	-0.944249	0.1004
CR615613	-0.764886	0.1006
PCNXL2	0.750692	0.1006
LOC399851	-0.816291	0.101
H1FNT	-0.816545	0.1013
LEPROT	-0.786124	0.1013
MXRA7	0.777956	0.1013
AL547890	-0.730009	0.1014
OXT	0.738811	0.1014
CNN1	0.654161	0.1015
IGJ	0.761796	0.1015
NEK7	0.280481	0.1015
PPP1R1B	-0.871707	0.1016
LMOD1	0.527871	0.1025
GALNTL1	0.808838	0.1026
IGFBP3	0.775261	0.1027
CKS1B	-0.788365	0.1029
CN272797	-0.487824	0.1029
STOM	-0.463549	0.1031
NPDC1	0.786262	0.1037
AF070529	0.738379	0.104
F10	0.546956	0.104
GDF15	0.659559	0.104
KLF12	0.817296	0.1041
TPM4	0.708938	0.1041
CDKN2C	-0.836759	0.1044
IL6	0.416624	0.1044
MYOC	0.702037	0.1052
APOD	0.813935	0.1069
EPB41L4B	-0.878587	0.1082
CX3CR1	0.712992	0.1084
ALDH1L1	-0.906169	0.1089
SKI	-0.314374	0.1089
A1BG	0.702658	0.1091
C17orf81	-0.72977	0.1091
CABC1	-0.8879	0.1091
DMRTA1	-0.793607	0.1093
FAM78A	0.78442	0.1093
TMLHE	-0.857521	0.1095
KGFLP1	-0.748069	0.1103
PRDX3	-0.723801	0.1104
BCAT2	-0.883901	0.1112
HYI	-0.862759	0.1115
APOLD1	0.684639	0.112
NMT2	0.775008	0.112
RCAN2	0.733441	0.112
THC2713078	-0.798366	0.1124
CYTIP	0.745969	0.1131
PTPN3	-0.835986	0.1131
ZAP70	0.680414	0.1131
PODXL	0.870424	0.1132
OLFM1	0.837459	0.1137
DB381305	0.782241	0.114
AP1S2	0.78668	0.1144
CCDC109B	0.804962	0.1144
THBD	0.686971	0.1144
TUBB3	0.696617	0.1144
FLNA	0.705845	0.1145
GIMAP6	0.810649	0.1145
LRMP	0.799999	0.1146
RIN3	0.705668	0.1149
CAMKK2	0.70726	0.115
PRTFDC1	0.815166	0.1151
MEGF9	0.612305	0.1164
PCBD1	-0.858829	0.1166
DPEP3	-0.452451	0.1172
HMCN1	0.736821	0.1172
PSMB9	0.706818	0.1176
STK10	0.806613	0.1176
ETS2	0.764261	0.1182
IFITM4P	0.805788	0.1182
ALDH1L2	0.792106	0.1183
CARHSP1	-0.405643	0.1191
A2M	0.804549	0.1192
STX8	-0.604937	0.1193
LOC100132167	-0.664288	0.1195
ACVR1C	-0.878056	0.1196
FYN	0.726482	0.1202
RPS3A	-0.475736	0.1204
DYSF	0.701593	0.1205
CHODL	-0.624377	0.1206
CSGALNACT1	0.789604	0.1206
NOSTRIN	0.844787	0.1214
KCNJ2	0.690372	0.1215
MECR	0.716771	0.1216
LOC151009	0.700972	0.1217
KLF4	0.806695	0.1223
AK027315	0.724912	0.1224
CD2	0.692427	0.1225
PAPSS1	-0.789611	0.1231
IGFBP5	0.795684	0.1233
MERTK	0.798341	0.1235
USP18	0.735955	0.1236
SRGAP2	0.824238	0.1238
SC5DL	-0.713592	0.124
FGFRL1	-0.820871	0.1242
TUBA1C	0.636265	0.1244
CK820941	0.735522	0.1252
DPEP2	0.718088	0.1252
TOMM70A	-0.479553	0.1269
CPNE5	0.671112	0.1271
PLCG2	0.783331	0.1271
BTNL9	0.566766	0.1272
RPS6KA3	0.757279	0.1272
ARHGEF15	0.647729	0.1274
TNNT3	0.691177	0.1274
SEMA3B	0.609188	0.1278
FILIP1	0.648373	0.128
GRB14	0.748976	0.128
CST3	0.750692	0.1281
ENST00000270031	0.767909	0.1283
C9orf167	0.743386	0.1289
OSCAR	0.738206	0.1291
RRP7B	-0.80138	0.1291
MUSTN1	0.676267	0.1294
ARAP3	0.786847	0.1298
KIAA0101	0.73907	0.1299
GAS2L2	0.596076	0.13
GRK5	0.822118	0.13
THC2517558	0.700173	0.1302
MASP1	0.654619	0.1303
ARHGAP22	0.675816	0.1313
CSF3	0.452701	0.1314
ITPRIPL2	0.611739	0.1314
CCL23	0.730922	0.1315
TPD52	0.766129	0.1321
THC2681410	0.750864	0.1325
EVI2A	0.754118	0.1326
SLC25A22	-0.852563	0.1329
MSTO1	0.654894	0.1338
COL5A2	0.681314	0.1339
DPYSL2	0.759667	0.1339
GINS3	-0.831871	0.1339
CD69	0.733441	0.134
HIP1R	0.659011	0.134
THC2548869	-0.732165	0.1353
LGALS12	-0.821636	0.1356
ID3	0.665666	0.1357
PDIA2	0.595695	0.1362
PPP1R13L	0.658097	0.1366
NFE2L1	-0.784881	0.1368
ROBO4	0.563646	0.137
BX117479	0.673104	0.1372
CYP26B1	0.723165	0.1372
BEX4	-0.648598	0.1374
ANTXR2	-0.832385	0.1378
TCEA3	-0.848921	0.1381
BMP6	0.65581	0.1382
FTL	0.754973	0.1382
HSPA12B	0.691177	0.1382
OAF	0.60065	0.1383
THC2756581	0.725436	0.1383
OLFML2A	0.727441	0.1385
ND4	-0.739854	0.139
GTF3C3	-0.625267	0.1392
RNF141	0.601316	0.1394
AA991488	0.738379	0.1396
TSHZ3	0.770533	0.1399
GADD45B	-0.756818	0.1411
ATRN	0.633664	0.1413
APIP	-0.550043	0.1422
TSLP	-0.800626	0.1426
GNL3L	0.391438	0.1428
HOMER3	0.778293	0.143
RPP25	0.713872	0.143
ABI3BP	0.71914	0.1432
CDC16	0.0227584	0.1436
PLAUR	0.635336	0.1436
LTBP4	0.784923	0.1437
GLIPR1	0.754717	0.1446
MTPN	-0.0191704	0.1446
GSTM3	0.651591	0.1447
MMP19	0.433173	0.1449
DLEC1	0.492212	0.1454
TMEM111	-0.787617	0.1456
C6orf132	0.617487	0.1463
B3GNT8	0.698752	0.1464
GPC1	0.698041	0.1465
ANXA1	0.736388	0.1466
CAMK2N1	0.643856	0.1466
VAMP8	0.783666	0.1467
THC2668242	0.791689	0.1468
C6orf145	0.678523	0.1475
THC2537367	0.70115	0.1477
CORO1A	0.621993	0.1479
MYO5C	0.743989	0.148
UBTD1	-0.811219	0.148
BG777521	0.720366	0.1481
EMX2OS	0.86671	0.1488
MARCKS	0.861558	0.1488
HAVCR2	0.702303	0.1491
CUTC	0.234869	0.1494
HSPB8	0.700085	0.1494
IFITM3	0.760178	0.1498
PFDN6	0.185486	0.15
CBWD5	0.190172	0.1501
CHST7	0.706287	0.1521
TGFB1	0.666302	0.1525
SOX17	0.471864	0.1526
DAB2	0.833254	0.1535
CCL2	0.529071	0.1536
CNKSR3	0.717824	0.1536
MDK	0.617581	0.1537
RAI2	-0.788116	0.1537
C20orf46	0.636636	0.154
CHSY1	0.727703	0.1541
CORO1C	0.649845	0.1542
C3orf21	0.712111	0.1551
KRT16P2	0.323774	0.1552
SIPA1L2	0.671565	0.1553
MME	-0.253257	0.1556
THC2715717	0.459746	0.1558
CAPZA2	0.260507	0.156
FAM95B1	-0.838822	0.156
CHMP4B	0.557189	0.1561
AK131288	-0.728335	0.1563
THC2668267	-0.727857	0.1563
SNTG2	-0.85491	0.1566
SELPLG	0.542704	0.1569
SPINT2	0.712464	0.1569
AX747372	-0.780661	0.157
TFPI	0.702037	0.1571
CYP1B1	0.623305	0.1585
LOC643733	0.753519	0.1592
THC2533242	-0.686406	0.1598
ARNTL2	-0.776454	0.1601
AF085877	-0.819852	0.1604
THC2533951	-0.787617	0.1605
FAM161A	-0.831615	0.1606
LOC388588	-0.800877	0.1606
RLTPR	-0.751951	0.1606
PLCXD1	-0.815275	0.1607
CU689769	-0.839338	0.161
FZD9	-0.752194	0.1611
LOC100130794	-0.512102	0.1612
LRIG1	-0.759258	0.1612
NAALAD2	-0.863809	0.1612
PTGR1	-0.715486	0.1612
CRYBB2	-0.573682	0.1615
WHSC1L1	-0.764641	0.1616
SVIL	-0.758526	0.162
HDAC9	-0.809954	0.1621
FAM47E	-0.790609	0.1622
ARHGAP26	0.381173	0.1625
CDC25B	0.68912	0.1625
CRYAB	0.748204	0.1626
TOMM20	-0.465739	0.1626
TP53I11	0.745022	0.1628
KHDC1	-0.723325	0.1638
ASAH1	0.0720372	0.1652
ATP5B	-0.704865	0.1654
CD518596	0.625551	0.1657
ABHD5	-0.773985	0.166
ANKDD1A	0.606821	0.1661
BQ438133	-0.708868	0.1662
CD302	-0.799119	0.1664
C19orf36	-0.816037	0.1667
RNPC3	-0.749038	0.1667
BQ379494	-0.775466	0.1668
STBD1	-0.817816	0.1668
FAM110A	0.722728	0.1669
FBN1	0.688852	0.1669
THC2648781	-0.730727	0.1671
ARHGDIG	0.684549	0.1673
BM666601	0.485118	0.1673
LOXL1	0.677982	0.1675
SPDEF	-0.780165	0.1675
RAB34	0.662844	0.1676
AGPAT4	0.772984	0.1677
USHBP1	0.59827	0.1677
SLC4A4	-0.794107	0.168
RAP2A	0.522558	0.1684
GPT	-0.820616	0.1686
C7orf46	-0.837274	0.1687
LGMN	0.635987	0.1689
TBX1	0.626299	0.1697
CBWD2	0.228726	0.1698
RP11-631M21.2	0.579663	0.1698
SSTR2	-0.669327	0.1707
ANO1	0.700617	0.1712
C19orf33	0.306379	0.1712
CABLES1	-0.816545	0.1721
LOC401233	0.480782	0.1721
UFC1	-0.382513	0.1721
RRAD	0.428893	0.173
FYB	0.709908	0.1737
MYCBP	0.391988	0.1742
HEG1	0.874915	0.1743
CCPG1	0.290306	0.1745
INF2	0.686433	0.1745
LRRC70	0.642286	0.1747
ST13	-0.757794	0.1754
SIPA1L1	0.630219	0.1755
CR610211	-0.782397	0.1762
LOC339290	0.343919	0.1766
FANCE	-0.829562	0.1772
CYB5A	-0.7471	0.1774
ENST00000399057	-0.77596	0.1775
S100B	-0.666118	0.1776
NR2F1	-0.646338	0.1778
CTGF	0.640158	0.1779
EPHB3	0.590434	0.1783
MSN	0.803806	0.1784
DQ655984	-0.221119	0.1785
DRAM2	-0.677841	0.1786
RASGRP2	0.496616	0.1786
THC2741486	-0.760969	0.1789
UCP2	-0.798868	0.1789
KLRB1	0.657091	0.179
NOV	0.773659	0.1798
TMEM100	-0.625712	0.1805
CDV3	-0.364756	0.1806
GAS5	-0.659951	0.1806
SLC16A7	-0.772013	0.1807
TMEM120A	-0.826745	0.1807
LCP2	0.754374	0.1817
MPDZ	-0.79011	0.1819
RPL21	-0.658811	0.182
TMCO6	-0.852303	0.1822
TCAP	0.602647	0.1827
VAMP5	0.651867	0.1828
HEY1	0.601221	0.183
PYY2	-0.183277	0.1831
ABCD3	0.128293	0.1849
EIF4A2	-0.572608	0.1851
TBC1D16	0.668845	0.1851
ABCG2	0.713168	0.1853
CPLX1	0.629193	0.1855
MMRN2	0.66512	0.1856
PPP1R14A	0.549127	0.1857
MESP1	-0.744197	0.1858
CKMT2	-0.664059	0.1863
RNASEL	0.686971	0.1863
PYGM	-0.805913	0.1864
SAMD9	0.700706	0.1864
TRIM47	0.667029	0.1864
VMO1	0.604641	0.1864
C17orf53	-0.831101	0.1865
OXA1L	-0.734083	0.1868
ALDH6A1	-0.788863	0.1869
RAC3	-0.731446	0.1869
KIF26A	0.670206	0.187
ETFA	-0.537843	0.1872
SLCO3A1	0.728312	0.188
TIE1	0.611739	0.1886
KCTD12	0.722116	0.1893
CRABP2	0.528271	0.1894
LOC100132147	-0.655626	0.1894
ACADM	-0.593137	0.1895
ACSS3	-0.762681	0.1895
HSPA1A	-0.565545	0.1895
TPM3	0.691177	0.1895
NOS3	-0.781653	0.1897
NUP98	-0.744681	0.1897
PEA15	0.567643	0.1897
PBX4	0.720979	0.1898
IL27RA	0.665938	0.1899
SLC2A5	-0.514573	0.19
LAMA3	0.647729	0.1901
THC2656479	0.660472	0.1902
CLEC14A	0.576667	0.1907
VCAN	0.741402	0.1907
GBF1	0.431676	0.1909
AKR1C1	0.657549	0.191
GPHN	-0.783638	0.1913
APP	0.69813	0.1914
AGAP2	0.694301	0.1916
CCDC48	0.645886	0.1916
DDX3X	0.0623981	0.1916
RASIP1	0.625177	0.1916
RGS3	-0.779918	0.1917
TNFSF13B	0.657183	0.1917
CCRL2	0.454913	0.1918
XPNPEP2	0.640991	0.1918
IVD	-0.68455	0.1923
BC107568	-0.664288	0.1928
CLEC2B	0.67084	0.1936
FAM124B	0.681134	0.1938
SLC38A2	0.0912598	0.1938
TBC1D8	0.660929	0.1938
SCAI	-0.795358	0.1939
SLC5A6	-0.737928	0.1942
ANKRD53	-0.75877	0.1944
PID1	0.786178	0.1945
THYN1	-0.707218	0.1948
CMPK1	0.213503	0.195
CR603982	-0.776454	0.1963
FOXC1	0.521654	0.1963
GATA6	-0.802135	0.1965
ODZ3	-0.771274	0.1966
LOC113230	-0.472129	0.1967
GPR56	0.581689	0.1968
IGF1	-0.672083	0.1969
AKAP12	-0.620823	0.197
GOLGA8E	-0.778185	0.1971
ACADS	-0.780909	0.1972
LOC729992	-0.714539	0.1972
PPP1R16A	-0.736485	0.1974
GPRC5B	0.629007	0.1976
NR1D1	-0.502464	0.1976
LOC645722	0.691891	0.198
ZNF330	0.596649	0.1989
ACACA	-0.784881	0.199
GALNT1	0.672199	0.1995
ISLR	0.72465	0.1997
TPST1	0.697774	0.1997
TUBA3C	0.602647	0.2009
APOB48R	0.59827	0.202
STON1-GTF2A1L	0.419647	0.202
GPR120	-0.660863	0.2021
C12orf34	-0.63913	0.2022
SEC62	0.645794	0.2022
STK38L	0.604071	0.2022
AK125248	-0.676688	0.2023
FGR	0.644871	0.2023
ICAM2	0.740712	0.2035
MTHFD2	0.754888	0.2035
CHST3	0.581881	0.2036
BBOX1	-0.617056	0.2038
BI913527	0.573471	0.2048
MAPK10	-0.703689	0.2057
FOXS1	-0.293536	0.2058
GPIHBP1	0.597603	0.2058
SLPI	0.553066	0.2065
UTF1	-0.670934	0.2072
PDE4DIP	0.554638	0.2076
FGF13	-0.572394	0.2077
KIAA1217	0.59474	0.2077
LY86	0.541019	0.2078
C6orf192	0.662388	0.2082
ECHDC3	-0.724278	0.2082
C10orf10	-0.703924	0.2083
LOC344328	-0.65449	0.2083
PAX8	-0.47333	0.2086
SEZ6L2	0.573859	0.2086
SLC24A3	0.618615	0.2086
ENG	0.493135	0.2095
DNM1	0.617581	0.2096
GLB1	0.650581	0.2097
CASP2	-0.746858	0.2098
XAF1	0.590722	0.2099
CTSZ	0.581689	0.21
LOC100128164	0.553164	0.21
SAA3P	0.602267	0.21
OSBPL10	0.642933	0.2102
SLC25A10	-0.675074	0.2102
CPT1B	-0.786373	0.2104
GPT2	-0.788365	0.2113
BC104421	0.485324	0.2114
GPLD1	0.640343	0.2114
CTSB	0.601982	0.2115
NCF1	0.656359	0.2115
PLXNA4	0.611361	0.2115
S100A3	0.575022	0.2115
ATP1A2	0.351967	0.2116
TUBA1A	0.502229	0.2116
CAV2	0.277509	0.2117
HSPA12A	0.683292	0.2117
LAMB3	0.620493	0.2117
SFRP1	0.0117819	0.2118
IFITM2	0.690283	0.212
MYH2	0.491083	0.212
PDK1	-0.609552	0.2127
IFIT2	0.64911	0.2129
MYH9	0.554147	0.213
C11orf92	0.6291	0.2139
FGL2	0.687509	0.2139
SFTPD	0.338795	0.2139
DQ895628	0.664574	0.2146
C9orf16	0.626019	0.2148
CCR5	0.641269	0.2149
RGL3	0.693141	0.2157
HSPD1	-0.733363	0.2158
ENST00000439554	-0.641829	0.216
PLP2	0.684101	0.2162
AK022390	0.5655	0.2163
FAM13A	-0.707689	0.2163
THC2588113	-0.54372	0.2164
C16orf89	-0.710756	0.2165
CD239565	-0.731446	0.2166
LEPR	0.600365	0.2169
E2F3	0.662752	0.217
NCRNA00188	-0.729053	0.2172
TMEFF2	0.326882	0.2172
KRT18	0.59388	0.2177
CD163L1	0.675906	0.2178
EFHD2	0.71949	0.2179
FTHL17	0.474566	0.2179
NES	0.397912	0.2179
SPOCK1	0.594835	0.218
SLC4A3	0.557974	0.2181
TM7SF3	-0.619714	0.2181
TANC1	0.686792	0.2184
OSTM1	0.568421	0.2185
CPEB1	0.660472	0.2186
RBP7	0.592158	0.2186
ENAH	0.705314	0.2188
HHEX	0.636543	0.2189
NOTCH4	0.657091	0.2195
RAP1A	0.195096	0.2195
CNN2	-0.519528	0.2198
CYYR1	0.69635	0.22
PTPRS	0.595599	0.2203
CYBA	0.649753	0.2204
CYTSB	0.705403	0.2204
THC2597502	-0.622599	0.2208
LOC100286918	-0.458981	0.2216
IMMP2L	-0.651768	0.2217
UNQ9368	-0.239396	0.2217
LOC100132815	-0.799621	0.2218
SOD2	-0.58208	0.2221
GDI2	-0.246909	0.2222
GPR62	-0.722848	0.2222
CETP	-0.0229766	0.2224
S1PR1	0.59827	0.2224
GGCT	-0.723087	0.2225
ITGA5	0.641176	0.2226
MYO1E	0.623118	0.2227
COL24A1	0.67708	0.2228
STARD9	0.720366	0.2229
TEX2	0.607105	0.2229
TSPAN18	0.330673	0.2229
CNNM3	-0.605376	0.223
GFPT2	0.650765	0.223
HEYL	0.602267	0.2231
UCP3	-0.178045	0.2237
PYCR1	0.525367	0.2245
DCAF8	0.182565	0.2246
ENST00000399573	0.668119	0.2246
MCL1	-0.450676	0.2246
MECOM	0.588229	0.2248
RAPGEF3	0.515006	0.2249
SMOC1	-0.813499	0.225
SLC25A43	0.717912	0.2251
C10orf18	0.581592	0.2252
ANKRD28	0.640991	0.2258
C12orf5	0.665848	0.2265
TEK	0.682034	0.2266
PIF1	0.611172	0.227
CD320	0.45607	0.2275
PGA3	-0.0162494	0.2288
SERPINA6	-0.689893	0.2297
ZMYND15	0.651408	0.2297
FCER1G	0.669662	0.2308
GPR4	0.543397	0.231
ENDOU	0.588325	0.2319
CACNA2D1	0.576377	0.2321
TUBA3D	0.599603	0.2322
TCF4	0.574053	0.2323
SLC6A6	0.740539	0.2333
HNRNPU	-0.0611497	0.2336
ANG	-0.766603	0.2339
TNFRSF10C	0.588421	0.234
RP11-138L21.1	-0.300448	0.2343
DPP3	0.388134	0.2345
RPS4XP6	-0.433818	0.2349
BDH1	-0.730009	0.2352
CCNG2	-0.754626	0.2353
LILRA1	-0.657673	0.2356
APOL3	0.707348	0.2359
SH2D4A	0.52316	0.236
CPVL	0.666847	0.2366
TMTC1	0.661658	0.2366
PLOD2	-0.67992	0.2374
NBPF3	-0.673923	0.239
RGS11	0.658463	0.2392
NEK6	0.610983	0.2395
FAM134C	-0.707925	0.2396
CR622308	-0.685245	0.24
BACE2	0.634593	0.2403
L2HGDH	-0.758282	0.2411
BZW1	-0.0351948	0.2412
SLC26A10	0.560324	0.2415
C18orf10	0.596744	0.2416
LOC595101	0.322966	0.2418
FAM126B	-0.70322	0.2419
ZDHHC11	-0.532407	0.2419
THC2748427	-0.565118	0.242
IRS2	-0.611535	0.2421
NAMPT	-0.525953	0.2424
DQ786249	-0.730249	0.2427
SFRP2	-0.308287	0.2427
SLC25A1	-0.761213	0.2433
ORC2L	-0.615287	0.2439
LZTS1	0.661841	0.2445
NRIP1	-0.632405	0.2446
BU940040	0.639603	0.2447
CA4	0.461948	0.2447
HNRNPM	-0.548565	0.2448
CALU	0.502229	0.2453
RTP4	0.613909	0.2453
CCDC50	-0.656535	0.2454
FBLIM1	0.497331	0.2455
ITGAV	0.652968	0.2455
SH3BGRL3	0.657274	0.2455
HSDL2	-0.528032	0.2456
MFNG	0.65828	0.2459
FHL1	0.692963	0.2461
ZFP2	0.618051	0.2473
IMPA2	0.601697	0.248
BC031342	0.610983	0.2481
THC2668193	0.633943	0.2482
NPAS3	0.546561	0.2483
RNASET2	0.554049	0.2483
IRAK1	0.500496	0.2484
RARRES3	0.635429	0.2487
AL833696	-0.681539	0.2489
AK095453	0.64911	0.2496
HDGFRP3	0.65471	0.2497
SGK1	0.794603	0.2497
C11orf20	0.572987	0.2498
BHMT	0.614757	0.2501
SLC6A10P	-0.617277	0.2501
FAM128B	-0.698061	0.2507
ABLIM2	0.644779	0.2516
MEOX1	0.568713	0.2516
IL18BP	0.577828	0.2519
TM9SF3	0.515813	0.2527
ACR	0.546462	0.2529
IMPAD1	0.240864	0.2532
ASGR1	0.584482	0.2534
FCHO1	0.473008	0.2534
YPEL1	-0.730488	0.2541
DUSP8	0.632361	0.2544
PFKP	0.52296	0.2546
AI042308	0.625458	0.2548
NKG7	0.53087	0.2551
ARL4C	0.473423	0.2553
STEAP1	0.135666	0.2557
BE855644	0.334339	0.2559
BAIAP2L2	0.497331	0.256
TMEM139	0.603122	0.2562
ASGR2	0.587365	0.2564
GALC	0.536849	0.2564
ST6GAL1	0.600841	0.2564
ANKRD29	0.639603	0.2566
GRAMD1C	0.604451	0.2566
TGFB1I1	0.53973	0.2566
ZFHX3	0.653427	0.2578
FAM90A7	0.58323	0.2579
PAFAH1B3	0.625832	0.2583
MSRA	-0.6878	0.2585
BC045716	0.337083	0.2586
E2F1	0.603217	0.2586
FBXL17	0.461424	0.2587
CCDC107	0.625645	0.259
NPM1	-0.477743	0.2594
NCS1	0.617298	0.2595
AK123627	0.649661	0.2596
CD518214	0.62966	0.2596
CPD	0.429857	0.2596
ICOSLG	0.567643	0.2596
ME1	-0.380446	0.2596
PLB1	0.623773	0.2596
AGAP3	0.517729	0.2597
LAT2	0.615981	0.2597
LOC647979	0.49252	0.2598
ANXA5	0.626019	0.2599
SNPH	0.43808	0.2599
PLEKHO2	0.537246	0.26
BG216229	0.580628	0.2601
TRPM4	0.62798	0.2601
LRRFIP1	0.650121	0.2603
RPL24	-0.497568	0.2607
BTN2A2	0.572987	0.2608
SCRN2	-0.730009	0.2618
PDE4B	0.587653	0.2619
XPOT	0.148609	0.2621
LYRM1	-0.188693	0.2622
TAF15	0.594166	0.2629
AA534873	0.560715	0.263
THC2657348	0.409798	0.2631
MYO1B	0.620774	0.2632
SHANK3	0.500088	0.2632
MKLN1	-0.683854	0.2636
TRIM44	-0.380822	0.2638
HIBADH	-0.561494	0.2639
C19orf76	0.537147	0.2641
AK025669	0.429429	0.2647
CDH13	0.651132	0.265
LOXL2	0.568129	0.265
SNCA	0.637842	0.2651
STK4	-0.577552	0.2657
TTLL7	-0.70463	0.2658
AY033611	-0.659495	0.2659
GPRASP1	-0.684086	0.2661
NDUFV3	-0.641379	0.2662
DPF3	0.553754	0.2668
ARHGAP25	0.596363	0.2669
ZNF366	0.656725	0.267
ATP2C1	-0.278584	0.2671
TBC1D20	-0.723087	0.2671
DYNC1I1	0.656542	0.2672
NET1	-0.667493	0.2673
PDE11A	0.425459	0.2673
PIP5K1A	0.323658	0.2674
ACSM5	0.312781	0.2675
GOLGA8A	-0.646338	0.2676
RIC3	-0.746374	0.2679
EGFLAM	-0.594225	0.268
S100A10	0.663299	0.2681
CEPT1	-0.48661	0.2683
TMEM149	-0.675305	0.2683
CHKA	-0.698998	0.2688
KLRG1	0.531768	0.2689
FAM102B	0.651408	0.2692
MOGAT1	-0.675765	0.2692
HNRNPA1L2	-0.450873	0.2699
FASN	-0.70275	0.27
ITM2A	0.647361	0.2703
SORL1	-0.595315	0.2703
FAM18B2	0.286999	0.2704
LONRF1	-0.471129	0.2706
C7orf44	-0.659267	0.2707
LPP	0.0565835	0.2707
LOC162632	-0.602088	0.2709
RPAIN	-0.585973	0.271
C19orf42	-0.638456	0.2711
FAM63A	-0.735524	0.2711
THC2644897	-0.724278	0.2711
AK024044	-0.573038	0.2712
S75896	-0.622376	0.2712
CR613944	-0.682464	0.2718
SFRS16	-0.392516	0.2726
ADRB1	-0.644758	0.2727
SMTN	0.540226	0.2727
BX099961	-0.338433	0.2728
DDIT4L	0.587749	0.2728
SLC38A1	0.619836	0.2734
THC2679011	-0.723087	0.2739
THC2543840	0.307662	0.2746
RECK	0.643394	0.2761
ENST00000323496	0.676989	0.2776
CDT1	0.562963	0.2783
B9D1	-0.690591	0.2785
PEMT	0.533763	0.2785
LSR	0.462681	0.2786
PPP1CB	0.609755	0.2786
TIPARP	-0.581864	0.2788
FOXK2	-0.673003	0.2789
EML1	0.687061	0.2793
AF227517	0.551393	0.2799
PCK2	-0.652675	0.2799
FKBP9	0.626953	0.2801
MATN2	-0.552791	0.2811
DICER1	-0.0898814	0.2813
PEX14	-0.675765	0.2814
SCOC	0.0326651	0.2814
KCTD10	0.61946	0.2815
UAP1	-0.274215	0.2815
CD300LG	0.482022	0.2816
ITGA11	0.553754	0.2817
TNFSF14	-0.444184	0.2817
FARP1	0.72561	0.2819
AACS	-0.719044	0.2821
MFRP	-0.72547	0.2822
SRP9	-0.343549	0.2822
TAF11	-0.691756	0.2826
SERPINA3	0.147307	0.2829
EMCN	0.648834	0.2834
THC2702298	0.520447	0.2834
NDRG2	0.473527	0.2835
SPHK1	0.349931	0.2835
MYO18A	0.577151	0.2842
TMEM132A	0.593115	0.2851
THC2761218	0.40305	0.2853
S100A6	0.634686	0.2854
CD59	0.604925	0.2855
RBBP6	0.543397	0.2863
FOSB	0.408821	0.2865
STAT6	0.506907	0.2865
THC2533996	-0.470529	0.287
CCDC88A	0.551098	0.2873
TMEM102	0.607768	0.2873
BC022398	-0.766357	0.2875
ZNF219	0.574053	0.2878
FABP5	-0.39479	0.2879
AQP7P2	-0.635091	0.2905
ADIPOR2	-0.530739	0.2907
AK124281	0.554834	0.2909
B3GALTL	0.601506	0.2915
H6PD	-0.296899	0.2916
AI359141	0.537843	0.2919
LOC400043	0.553262	0.2919
PTRF	0.547351	0.2926
X61177	-0.530739	0.2936
KIAA1683	0.0136409	0.294
LCLAT1	0.644779	0.2941
AL355711	0.459537	0.2944
KIAA0513	0.535356	0.2945
RAB32	0.619648	0.2946
FGF1	0.527671	0.2948
AFF1	-0.312581	0.2951
AIF1L	0.590626	0.2951
CD93	0.649294	0.2951
TMEM204	0.620493	0.2952
ARC	0.447632	0.2955
C8orf4	0.493032	0.2955
C5orf62	-0.632182	0.2964
TLE1	-0.562346	0.2968
EGR3	-0.666347	0.2969
BMS1	0.616358	0.2972
PGM5	-0.685245	0.2972
NANOS1	0.549718	0.2973
OSM	0.491699	0.2973
RPS6KA1	0.564622	0.2975
C1orf54	0.636915	0.2977
FZD7	-0.525538	0.298
PCYT2	-0.731685	0.2981
POLRMT	-0.612417	0.2981
ZNF226	0.586693	0.2983
AK023526	-0.578413	0.2985
AK057923	-0.701576	0.2987
EB386378	0.593593	0.299
CSF2RA	0.0743684	0.2992
TACC1	0.365357	0.2994
EEA1	0.59321	0.2995
NEFH	0.643856	0.2995

## Sheet: 9 human obesity male
Table S2-9. Genes dysregulated in subcutaneous adipose tissues of obese human males.
Gene symbol	log (M obe/cont)	FDR
SAA1	1.66526	0
SAA2	1.45686	0
HLA-DRB5///HLA-DRB4///HLA-DRB1	-1.19826	0.0017
SLC27A2	-1.24195	0.0025
CA3	-1.34997	0.0033
AGPAT9	-1.36142	0.005
CES1	1.22879	0.005
CHI3L1	1.22595	0.005
NQO1	1.21487	0.0055
TDRD6///PLA2G7	1.16916	0.0067
TM4SF19	1.21822	0.0067
MMP9	1.17773	0.0085
HLA-DRB1///HLA-DQB1///HLA-DRB5///HLA-DRB4///HLA-DRB3///HLA-DRB1	-1.13828	0.0112
HP	1.06846	0.015
FAP	0.955015	0.0162
PRG4	1.02034	0.0165
CES1P1///CES1	1.0554	0.0167
SPP1	0.954643	0.0212
COL6A6	-1.10843	0.0258
ZBTB16	-0.982506	0.0273
LEP	0.667029	0.0297
PER1	-0.98736	0.0315
CIDEA	-0.87382	0.0391
FADS2	0.897395	0.0391
LYZ	0.851039	0.0406
GSTM1	0.904118	0.0436
HLA-DQA1	-0.889236	0.0465
LOC389834	0.897008	0.047
AREG	-0.916753	0.0489
PTCHD3	0.822771	0.0492
AADAC	0.105276	0.0561
SFRP4	0.564622	0.0568
UCP1	-1.07218	0.0569
RANBP3L	0.987903	0.0584
UCHL1	0.831715	0.0598
IFI30	0.767316	0.0622
MMRN1	-0.870651	0.0806
CCND2	0.837459	0.0813
MYH11	-0.774478	0.0853
PI15	-0.428954	0.0902
HBB	-0.373514	0.0929
AQP9	0.75745	0.0931
NTRK3	-0.858567	0.0931
CCL21	-0.832128	0.0939
CCL18///CCL18	0.804384	0.0944
TNFAIP6	0.594644	0.0946
PTGFR	0.711231	0.095
BGN	0.566961	0.0968
ACTG2	-0.730009	0.1019
RFC1	-0.604279	0.1046
SFRP2	0.613909	0.1066
ABHD5	-0.772259	0.1068
FOS	-0.57626	0.107
PAX8-AS1	-0.626602	0.1085
MXRA5	0.680954	0.1109
ERAP2	0.712464	0.1204
AGTR1	-0.735043	0.121
NECAB1	0.834792	0.1231
C12orf5	0.734135	0.1236
B4GALT6	0.735695	0.1244
AZGP1	-0.652221	0.13
KLHL31	0.634314	0.1475
S100A1	-0.748554	0.1509
SNORD114-6	-0.561494	0.1512
MSR1	0.639695	0.169
IRF4	-0.675535	0.1723
CLEC12A	0.70496	0.1813
TNMD	0.770787	0.1818
FCGR2A	0.638676	0.1843
NCEH1	0.663663	0.1863
ANKRD20A12P///ANKRD20A4///ANKRD20A2///ANKRD20A3///ANKRD20A1	0.728051	0.1867
ALDOC	0.485221	0.1885
LOC1720	0.589092	0.1902
NPR3	0.6277	0.1923
COLGALT2	0.533563	0.2006
NRCAM	0.58111	0.202
LRRC4C	0.62686	0.2024
BHMT2	0.597126	0.2028
SNORD116-2	0.637193	0.2028
ZNF232	0.650305	0.203
ANKRD20A12P///ANKRD20A8P	0.685537	0.204
LCP1///LCP1	0.598746	0.2043
CYBB	0.557876	0.2057
FADS1	0.593593	0.2059
LOX	0.393526	0.206
PI16	0.25084	0.2062
USP17L9P///USP17L6P	0.458592	0.2066
ACP5	0.641454	0.2073
KERA	0.765704	0.2081
VCAN	0.488206	0.2088
ERRFI1	-0.703924	0.2095
CRYAB	0.375735	0.2101
RGS7BP	0.166201	0.2135
PDE11A	0.642008	0.2164
AKR1C3	0.506602	0.2177
CD52	0.637007	0.2196
AFF2	0.585828	0.2223
FAM72A///FAM72D	0.709026	0.2229
NWD2	-0.624154	0.2272
LINC00982	-0.636885	0.2307
VLDLR	0.430178	0.2313
PLEK	0.569588	0.2326
CDKN2B	0.685088	0.2328
C1QTNF3-AMACR///C1QTNF3	0.423847	0.2351
CD14	0.512985	0.2365
LINC00314	0.610322	0.237
CTSS	0.517931	0.2384
SLC7A11	0.614097	0.2387
KYNU	0.578118	0.2419
DPP4	-0.567468	0.2427
CASQ2	-0.661547	0.2597
VEGFA	-0.71241	0.2606
DEFB132	-0.575185	0.2642
CTH	-0.638681	0.2656
GPD1L	-0.565118	0.2668
HECW2	-0.657673	0.2686
SYNC	0.569005	0.2713
NIPSNAP3B	-0.655626	0.275
VIT	-0.602088	0.275
STOX1	-0.621045	0.2778
RDH10	-0.686638	0.2856
KRR1///GLIPR1	0.462785	0.2858
ZFAND5	-0.671853	0.2859
MEGF9	0.506196	0.2925
