# Supplementary material for: Systems pharmacology of adiposity reveals inhibition of EP300 as a common therapeutic mechanism of caloric restriction and resveratrol for obesity
Source: Front Pharmacol. 2015 Sep 15;6:199. doi: 10.3389/fphar.2015.00199 (PMC4569862; doi:10.3389/fphar.2015.00199)
Supplement: Table S3 — Cell processes enriched in the gene list. Sheet 1: Cell processes enriched in the common genes between RSV and CR in visceral adipose tissues of DIO zebrafish. Sheet 2: Cell processes enriched in the common genes between RSV and CR in subcutaneous adipose tissues of obese humans. Sheet 3: Cell processes enriched in the common genes dysregulated in visceral adipose tissues of female and male DIO zebrafish. Sheet 4: Cell processes enriched in the common genes dysregulated in subcutaneous adipose tissues of obese human females and males. Sheet 5: Cell processes enriched in HDAC2, EP300, CEBPB, CEBPD, FOXA1, FOXA2, NR2F2, and POLR2A. Sheet 6: Common cell processes enriched in genes between RSV and CR, in genes between obese females and males, and in eight regulators. [file Table_3.XLSX]

## Sheet: 1 zebra RSV CR
Table S3-1. Cell processes enriched in the common genes between RSV and CR in visceral adipose tissues of DIO zebrafish
Cell process	p-value	Overlapping Entities
lactation	3.20425e-07	UCP3;IGFBP1;TF;APOA1;FADS2
pregnancy	4.68593e-06	UCP3;IGFBP1;TF;APOA1;SLC38A4;FADS2
lipid peroxidation	1.51308e-05	UCP3;TF;APOA1;FADS2
lipid storage	1.75279e-05	UCP3;CLDN6;TF;APOA1;FADS2
liver uptake	2.76734e-05	UCP3;TF;APOA1
detoxification	3.29741e-05	UCP3;IGFBP1;TF;APOA1
skin barrier	3.67895e-05	CLDN6;APOA1;FADS2
hatching	4.16455e-05	IGFBP1;TF;FADS2
lipid oxidation	5.09192e-05	UCP3;TF;APOA1
aging	5.28808e-05	UCP3;IGFBP1;TF;APOA1;FADS2
fetus growth	5.60258e-05	IGFBP1;APOA1;SLC38A4
energy homeostasis	7.9315e-05	UCP3;IGFBP1;TF;FADS2
blood circulation	8.5473e-05	IGFBP1;TF;APOA1
kidney excretion	9.75857e-05	TF;APOA1;FADS2
protein synthesis	0.000177632	UCP3;IGFBP1;TF;APOA1;SLC38A4
ingestion	0.000241244	IGFBP1;TF;FADS2
prenatal growth	0.000262635	IGFBP1;TF
granulosa cell differentiation	0.000329982	IGFBP1;TF
H+ homeostasis/export	0.000329982	TF;APOA1
liver function	0.000389406	TF;APOA1;SLC38A4
lipid absorption	0.000475084	UCP3;APOA1
fatty acid metabolism	0.000590696	TF;FADS2
amino acid transport	0.000631974	TF;SLC38A4
lipid metabolism	0.000725565	UCP3;TF;APOA1;FADS2
fatty acid biosynthesis	0.000763993	APOA1;FADS2
steroidogenesis	0.000798847	IGFBP1;TF;APOA1
AA import	0.000908231	IGFBP1;SLC38A4
life span	0.000923633	UCP3;IGFBP1;TF;APOA1
ovary follicle maturation	0.000976241	IGFBP1;TF
myelination	0.0011032	IGFBP1;TF;APOA1
Lipid degradation	0.00116544	UCP3;TF;APOA1
muscle metabolism	0.00117559	UCP3;APOA1
follicular growth	0.00135206	IGFBP1;APOA1
luteolysis	0.00141354	IGFBP1;APOA1
fatty acid oxidation	0.0014368	UCP3;APOA1;FADS2
superoxide anion generation	0.00156331	UCP3;TF;APOA1
contraction	0.00196444	IGFBP1;TF;APOA1;SLC38A4
epithelial cell permeability	0.00210087	CLDN6;TF
mitochondrial depolarization	0.00222472	UCP3;TF;SLC38A4
bone calcification	0.00238559	IGFBP1;TF
fertilization	0.00246186	IGFBP1;TF;APOA1
male pronucleus formation	0.00256966	TF
immunoreactivity	0.00301735	IGFBP1;TF;APOA1
Respiratory chain	0.00312285	UCP3;TF;APOA1
hemolysis	0.00324988	TF;APOA1
adipocyte differentiation	0.00341546	IGFBP1;TF;APOA1
muscle growth	0.00346983	TF;APOA1
uniport	0.00385232	UCP3
myelopoiesis	0.00393024	TF;APOA1
transcytosis	0.00396417	TF;APOA1
intestinal absorption	0.00399824	TF;APOA1
morphogenesis	0.00411111	CLDN6;IGFBP1;DOPEY2;TF
sperm storage	0.00427956	TF
complement activation	0.00470849	TF;APOA1
cell damage	0.00491129	UCP3;TF;APOA1
glucose import	0.00497446	UCP3;IGFBP1;APOA1

## Sheet: 2 human RSV CR
Table S3-2. Cell processes enriched in the common genes between RSV and CR in subcutaneous adipose tissues of obese humans
Cell process	p-value	Overlapping Entities
lipid metabolism	2.95214e-07	CES1;LEP;NQO1;VLDLR;TF;RARRES2
lipid degradation	3.73597e-07	CES1;LEP;VLDLR;TF;RARRES2
transcytosis	7.38001e-07	CES1;LEP;VLDLR;TF
mitochondrial depolarization	1.13685e-06	CES1;LEP;NQO1;TF;RARRES2
lipid transport	3.71385e-06	CES1;LEP;VLDLR;TF
response to oxidative stress	5.35366e-06	LEP;NQO1;TF;RARRES2
blood clotting	6.06605e-06	CES1;LEP;NQO1;TF
steroidogenesis	1.28711e-05	CES1;LEP;TF;RARRES2
liver uptake	1.73986e-05	LEP;VLDLR;TF
energy pathways	1.83995e-05	LEP;TF
myelination	1.9957e-05	LEP;NQO1;VLDLR;TF
cellular immune response	3.14435e-05	LEP;NQO1;VLDLR;TF
myoblast proliferation	4.6217e-05	LEP;TF;RARRES2
intestinal absorption	6.15489e-05	CES1;LEP;TF
ROS generation	6.3603e-05	LEP;NQO1;VLDLR;TF;RARRES2
liver metabolism	7.89523e-05	LEP;NQO1;VLDLR
adipocyte differentiation	9.3428e-05	LEP;VLDLR;TF;RARRES2
ovarian follicle development	0.000108334	LEP;TF;RARRES2
gastrointestinal system digestion	0.000134926	CES1;LEP
endothelial cell migration	0.000135792	LEP;GPNMB;TF;RARRES2
apoptosis in bone marrow	0.000152427	LEP;NQO1
ingestion	0.000152661	LEP;TF;RARRES2
cell damage	0.000153979	LEP;NQO1;GPNMB;TF
mitochondrial damage	0.000159488	LEP;NQO1;TF;RARRES2
protein degradation	0.000168021	LEP;NQO1;VLDLR;TF
sensory processing	0.000190599	LEP;GPNMB
cell invasion	0.000190644	LEP;GPNMB;VLDLR;TF;RARRES2
endothelial cell adhesion	0.000196979	LEP;NQO1;GPNMB
prenatal growth	0.00019737	LEP;TF
lipid storage	0.000214935	CES1;LEP;VLDLR;TF
monocyte adhesion	0.000223838	LEP;VLDLR;TF
G2/M transition	0.000240271	LEP;NQO1;TF;RARRES2
lung circulation	0.000240455	LEP;NQO1
lumen formation	0.000247895	LEP;NQO1;GPNMB;RARRES2
cell adhesion	0.000248258	LEP;GPNMB;VLDLR;TF;RARRES2
receptor internalization	0.000265303	LEP;TF;RARRES2
inflammatory response	0.000265374	LEP;NQO1;GPNMB;TF;RARRES2
placenta transfer	0.00027151	LEP;TF
cell migration	0.000282202	LEP;NQO1;GPNMB;VLDLR;TF;RARRES2
adipogenesis	0.000282285	LEP;VLDLR;TF;RARRES2
lysosomal lumen acidification	0.000312946	GPNMB;TF
bone development	0.000340077	LEP;GPNMB;RARRES2
lipid peroxidation	0.000347483	LEP;NQO1;TF
lactation	0.000386089	LEP;VLDLR;TF
secretory pathway	0.000402279	LEP;VLDLR;TF
gene duplication	0.00040451	LEP;TF
central nervous system development	0.000438858	LEP;VLDLR;TF
fatty acid metabolism	0.000444369	LEP;TF
nigrostriatal dopaminergic system	0.000454622	LEP;TF
immune response	0.000459738	LEP;NQO1;GPNMB;TF;RARRES2
leukocyte migration	0.000462407	LEP;VLDLR;RARRES2
amino acid transport	0.000475473	LEP;TF
neuronal death	0.000492636	LEP;NQO1;GPNMB;TF
humoral immune response	0.000511933	LEP;NQO1;TF
breathing	0.000515137	LEP;NQO1;TF
aging	0.000516933	CES1;LEP;NQO1;TF
cell killing	0.000521585	CES1;NQO1;TF
hemato-encephalic barrier	0.000528085	LEP;VLDLR;TF
lipid hydrolysis	0.000610214	CES1;LEP
detoxification	0.000621035	CES1;NQO1;TF
memory	0.000683462	LEP;GPNMB;VLDLR;TF
mitochondrial membrane potential	0.000688522	LEP;NQO1;TF
cell loss	0.000692404	LEP;NQO1;GPNMB
bile secretion	0.000696413	CES1;LEP
proton sodium exchange	0.000722066	LEP;TF
smooth muscle cell migration	0.000727981	LEP;NQO1;VLDLR
ovary follicle maturation	0.000735063	LEP;TF
adult feeding behavior	0.000750067	LEP
gall bladder absorption	0.000750067	LEP
apoptosis	0.000832044	CES1;LEP;NQO1;GPNMB;VLDLR;TF;RARRES2
chondrogenesis	0.000846162	LEP;TF;RARRES2
reproduction	0.00085951	LEP;VLDLR;TF
vascularization	0.000879695	LEP;GPNMB;VLDLR;TF;RARRES2
testis function	0.000958414	LEP;TF
macrophage chemotaxis	0.000958414	LEP;RARRES2
pregnancy	0.00096637	CES1;LEP;TF;RARRES2
eating behavior	0.000985799	LEP;VLDLR;RARRES2
kidney filtration	0.000988364	TF;RARRES2
superoxide anion generation	0.00100052	LEP;NQO1;TF
follicular growth	0.00101876	LEP;RARRES2
gut development	0.00101876	LEP;TF
endothelial cell function	0.00102038	LEP;NQO1;RARRES2
biomineral formation	0.00108665	LEP;GPNMB;TF
NADH oxidation	0.00112492	NQO1
xenobiotic metabolism	0.00112492	NQO1
mucosal-associated lymphoid tissue development	0.00112492	NQO1
development of secondary sexual characteristics	0.00112492	LEP
endocrine function	0.0011287	LEP;TF
autophagy	0.00114599	LEP;NQO1;GPNMB;RARRES2
energy homeostasis	0.00119391	LEP;TF;RARRES2
T cell suppression	0.00131252	LEP;GPNMB
cell homeostasis	0.00136716	LEP;NQO1;TF
internalization	0.00136846	LEP;VLDLR;TF;RARRES2
cell proliferation	0.00144795	CES1;LEP;NQO1;GPNMB;VLDLR;TF;RARRES2
adolescent development	0.00149965	LEP
dopamine metabolism	0.00149965	NQO1
osteoclast development	0.00152324	LEP;TF;RARRES2
lipoprotein metabolism	0.00152839	LEP;VLDLR
receptor recycling	0.00160389	VLDLR;TF
renal reabsorption	0.0016423	LEP;TF
fracture healing	0.0016423	LEP;GPNMB
endothelial cell proliferation	0.00170411	LEP;VLDLR;RARRES2
central nervous system function	0.00172045	LEP;NQO1
hatching	0.00172045	LEP;TF
radiosensitization	0.00176018	NQO1;TF
bone calcification	0.00180035	LEP;TF
dendritic cell migration	0.00180035	LEP;RARRES2
intracellular pH	0.00180035	LEP;TF
cerebrum angiogenesis	0.00192348	LEP;TF
lipid oxidation	0.0019654	LEP;TF
Respiratory chain	0.00201178	LEP;NQO1;TF
fetus growth	0.00209378	LEP;RARRES2
locomotion	0.00209779	LEP;VLDLR;TF
prostate gland development	0.00215944	LEP;GPNMB
male pronucleus formation	0.00224875	TF
apoptosis of neutrophils	0.0023393	LEP;TF
relaxation	0.00236122	LEP;TF;RARRES2
cell homing	0.00238534	LEP;NQO1
capillary permeability	0.00247873	LEP;TF
heart contraction	0.00250235	LEP;TF
female gonad development	0.00252607	LEP;TF
cell survival	0.00255905	LEP;NQO1;GPNMB;TF;RARRES2
muscle growth	0.00262205	LEP;TF
myometrium function	0.00262312	LEP
testis secretion	0.00262312	LEP
T-helper lymphocyte response	0.00276922	LEP;TF
blood circulation	0.00276922	LEP;TF
synaptogenesis	0.00277528	LEP;VLDLR;TF
myogenesis	0.00283244	LEP;TF;RARRES2
drug resistance	0.00286129	LEP;NQO1;TF
blood pressure regulation	0.00292025	LEP;RARRES2
myelopoiesis	0.00297145	LEP;TF
lymphopoiesis	0.00297145	LEP;TF
intussusceptive angiogenesis	0.00299738	LEP
endocrine physiology	0.00299738	LEP
kidney excretion	0.00302308	LEP;TF
chondrocyte proliferation	0.00304905	LEP;TF
osteocyte function	0.00307512	LEP;GPNMB
non-selective vesicle fusion	0.0031276	VLDLR;TF
glucose import	0.00322216	LEP;NQO1;RARRES2
oxidative stress	0.00323786	LEP;NQO1;TF;RARRES2
endothelial cell activation	0.00326064	LEP;VLDLR
T-cell response	0.00330605	LEP;GPNMB;TF
sweet taste perception	0.0033715	LEP
macrophage migration	0.00339633	LEP;NQO1
immunological surveillance	0.00364721	TF;RARRES2
DNA degradation	0.00370412	LEP;TF
macrophage function	0.00373273	LEP;TF
sperm storage	0.00374551	TF
kinesis	0.00374551	LEP
response to heavy metal	0.00374551	NQO1
leukocyte function	0.00381919	LEP;RARRES2
oligodendrocyte differentiation	0.00381919	LEP;TF
T lymphocyte proliferation	0.00393199	LEP;GPNMB;TF
hepatic stellate cell activation	0.00393595	LEP;TF
ovary follicle development	0.0040246	LEP;RARRES2
sperm motility	0.00405437	LEP;TF
anestrus	0.0041194	LEP
respiratory mechanics	0.0041194	LEP
brainstem development	0.0041194	LEP
endochondral ossification	0.00417445	LEP;RARRES2
osteoblast proliferation	0.00417445	LEP;GPNMB
neutrophil chemotaxis	0.00417445	LEP;TF
platelet function	0.00417445	CES1;LEP
acid secretion	0.00426561	CES1;LEP
mast cell degranulation	0.00441962	TF;RARRES2
intracellular signaling cascade	0.00448194	LEP;VLDLR
ozone response	0.00449317	LEP
appetite	0.00454468	LEP;RARRES2
ossification	0.0046015	LEP;GPNMB;TF
ontogeny	0.0046714	LEP;VLDLR
thyroid hormone generation	0.00486682	LEP
apoptotic nuclear changes	0.00486682	LEP
isometric contraction	0.00486682	LEP
lypolysis	0.00486682	LEP
pigmentation	0.00489712	NQO1;GPNMB
phagocytosis	0.00493406	LEP;TF;RARRES2

## Sheet: 3 zebra obe
Table S3-3. Cell processes enriched in the common genes dysregulated in visceral adipose tissues of female and male DIO zebrafish
Cell process	p-value	Overlapping Entities
lactation	1.83952e-10	UCP3;CP;IGFBP1;RBP4;TF;SERPINA1;FADS2;CEL
fertilization	8.36697e-09	GPX1;CP;ZAR1;IGFBP1;TF;SERPINA1;CEL;F5
vascularization	9.61904e-08	GPX1;CP;IGFBP1;TGFBI;TF;SERPINA1;CD151;FGB;FADS2;CEL;F5
pregnancy	1.16871e-07	GPX1;UCP3;CP;IGFBP1;TF;SERPINA1;FADS2;CEL;F5
kidney excretion	4.87223e-07	CP;RBP4;TF;SERPINA1;FADS2
aging	6.24556e-07	GPX1;UCP3;CP;IGFBP1;TF;RBP4;SERPINA1;FADS2
erythrocyte aggregation	7.65508e-07	CP;TF;SERPINA1
cell damage	1.30852e-06	GPX1;UCP3;CP;TF;RBP4;SERPINA1;CEL
lipid storage	2.32802e-06	GPX1;UCP3;TF;RBP4;SERPINA1;FADS2;CEL
superoxide anion generation	2.35437e-06	GPX1;UCP3;CP;RBP4;TF;SERPINA1
energy homeostasis	3.34945e-06	UCP3;IGFBP1;TF;RBP4;FADS2;CEL
cell differentiation	5.06447e-06	UCP3;CP;IGFBP1;RBP4;FADS2;GPX1;ZAR1;TGFBI;TF;SERPINA1;CD151;CEL;F5
lipid metabolism	6.23816e-06	GPX1;UCP3;RBP4;TF;SERPINA1;FADS2;CEL
blood clotting	6.41286e-06	TGFBI;TF;SERPINA1;FGB;F5
hatching	6.48994e-06	GPX1;IGFBP1;TF;FADS2
immune response	6.71218e-06	GPX1;UCP3;CP;TGFBI;RBP4;TF;SERPINA1;FGB;F5
beta-cell function	8.09643e-06	GPX1;UCP3;RBP4;SERPINA1;CEL
lipid oxidation	8.47528e-06	GPX1;UCP3;CP;TF
lipid peroxidation	8.59248e-06	GPX1;UCP3;CP;TF;FADS2
blood circulation	1.68421e-05	CP;IGFBP1;TF;SERPINA1
detoxification	2.23897e-05	GPX1;UCP3;CP;IGFBP1;TF
Lipid degradation	3.01531e-05	UCP3;TF;RBP4;SERPINA1;CEL
protein amino acid oxidation	4.60836e-05	GPX1;UCP3;CP
protein synthesis	5.47316e-05	GPX1;UCP3;CP;IGFBP1;TGFBI;TF;SERPINA1
ingestion	6.63682e-05	GPX1;IGFBP1;TF;FADS2
DNA fragmentation	8.12523e-05	GPX1;UCP3;CP;TF;SERPINA1
mitochondrial depolarization	8.79206e-05	GPX1;UCP3;TF;RBP4;CEL
kidney filtration	0.000113665	RBP4;TF;CD151
endocrine changes	0.000119692	IGFBP1;RBP4
life span	0.000125407	GPX1;UCP3;IGFBP1;TF;SERPINA1;F5
platelet activation	0.000150012	TGFBI;TF;CEL;F5
SMC proliferation	0.000154912	GPX1;CP;IGFBP1;SERPINA1;CEL
transendothelial and transepithelial migration	0.000156116	TGFBI;SERPINA1;CD151;FGB
antigen-antibody reaction	0.00016811	CP;TF
liver uptake	0.00017361	UCP3;TF;CEL
wound healing	0.000173841	IGFBP1;TGFBI;TF;SERPINA1;CD151;CEL
relaxation	0.000199929	GPX1;CP;TF;SERPINA1;F5
oxidative stress	0.000241468	GPX1;UCP3;CP;TF;RBP4;SERPINA1;CEL
innate immune response	0.000250233	CP;TF;RBP4;SERPINA1;FGB;CEL
DNA Damage	0.000263807	GPX1;UCP3;CP;TGFBI;TF;SERPINA1
bacterial virulence	0.000272295	TF;SERPINA1
cerebrum angiogenesis	0.000306831	GPX1;TF;F5
inflammatory response	0.000308919	GPX1;UCP3;CP;TGFBI;RBP4;TF;SERPINA1
hepatic regeneration	0.000317433	CP;IGFBP1;TF;F5
peroxisome organization and biogenesis	0.00032448	GPX1;FADS2
breathing	0.000325271	GPX1;UCP3;CP;TF
thrombocyte aggregation	0.000333249	IGFBP1;CD151;CEL;F5
mitochondrial damage	0.000338688	GPX1;UCP3;TF;SERPINA1;CEL
contraction	0.000377573	GPX1;IGFBP1;TF;CD151;FGB;F5
hemolysis	0.00044107	CP;TF;SERPINA1
myelination	0.000488007	CP;IGFBP1;TF;CD151
luteinization	0.00051344	CP;IGFBP1;RBP4
blood vessel permeability	0.000524244	TGFBI;TF;SERPINA1;CD151
kidney function	0.000562375	GPX1;RBP4;SERPINA1;CD151
transcytosis	0.000593046	TF;SERPINA1;CEL
intestinal absorption	0.000600652	CP;TF;CEL
protein aggregation	0.000600652	CP;TGFBI;SERPINA1
adipocyte proliferation	0.00073137	IGFBP1;SERPINA1
endothelial cell function	0.0007884	GPX1;CP;RBP4;CD151
parturition	0.000820942	FADS2;CEL;F5
prenatal growth	0.000843385	IGFBP1;TF
biomineral formation	0.000855049	CP;IGFBP1;TGFBI;TF
hepatic stellate cell activation	0.000887942	GPX1;IGFBP1;TF
cell survival	0.000986396	GPX1;UCP3;IGFBP1;TGFBI;TF;SERPINA1;CD151;F5
granulosa cell differentiation	0.00105807	IGFBP1;TF
vasodilation	0.00106049	GPX1;CP;IGFBP1;RBP4
bacterial survival	0.00112374	TF;SERPINA1
embryonal development	0.00116082	GPX1;CP;ZAR1;IGFBP1;TGFBI;TF;RBP4
fetus development	0.00117879	IGFBP1;SERPINA1;F5
DNA replication	0.00136098	CP;IGFBP1;TGFBI;TF;SERPINA1;CEL
lipid absorption	0.0015191	UCP3;CEL
apoptosis	0.00156997	GPX1;UCP3;CP;IGFBP1;TGFBI;TF;RBP4;SERPINA1;CD151;CEL;F5
cell spreading	0.00169803	IGFBP1;TGFBI;SERPINA1;CD151
gene duplication	0.00171776	TF;SERPINA1
cell growth	0.00175287	GPX1;CP;IGFBP1;TGFBI;TF;RBP4;SERPINA1;CD151;FADS2
immunoreactivity	0.00180323	IGFBP1;TF;SERPINA1;CEL
Respiratory chain	0.00188507	UCP3;CP;TF;CEL
fatty acid metabolism	0.00188515	TF;FADS2
lipid transport	0.0019112	TF;SERPINA1;CEL
agglutination	0.00197164	CP;TF
extracellular matrix polymerization	0.00197573	GPX1;TGFBI;SERPINA1
monocyte adhesion	0.00210888	TGFBI;TF;RBP4
adipocyte differentiation	0.00211604	IGFBP1;TGFBI;TF;RBP4
immunomodulation	0.00212591	TGFBI;TF;SERPINA1
liver development	0.00214303	IGFBP1;RBP4;SERPINA1
leukocyte cell adhesion	0.00219489	TF;RBP4;SERPINA1
lymph absorption	0.002249	CEL
cell aggregation	0.00226526	CP;SERPINA1;CD151
liver function	0.00231895	CP;TF;SERPINA1
satellite cell proliferation	0.00238385	GPX1;TF
respiratory burst	0.00239178	UCP3;CP;SERPINA1
lymphocyte proliferation	0.0024848	CP;TF;SERPINA1
viral entry	0.00279759	CP;SERPINA1;CD151
protein folding	0.00300497	UCP3;TGFBI;SERPINA1
ovary follicle maturation	0.00309898	IGFBP1;TF
cell proliferation	0.00331178	GPX1;CP;IGFBP1;TGFBI;RBP4;TF;SERPINA1;CD151;FADS2;CEL;F5
glucose import	0.00343228	GPX1;UCP3;IGFBP1;RBP4
tissue remodeling	0.00365961	IGFBP1;TGFBI;SERPINA1
protein degradation	0.00366195	IGFBP1;TF;SERPINA1;CEL
secretory pathway	0.00370774	TF;SERPINA1;CEL
ROS generation	0.00374133	GPX1;UCP3;CP;TF;SERPINA1
cytolysis	0.00382976	CP;TF;SERPINA1
coronary artery blood flow	0.00402455	GPX1;FGB
vasoconstriction	0.00428947	SERPINA1;FADS2;F5
erythrocyte differentiation	0.00439602	CP;TF;CD151
response to hypoxia	0.00444991	GPX1;CP;IGFBP1
lipoprotein modification	0.00449329	CEL
male pronucleus formation	0.00449329	TF
erythrocyte aging	0.00449329	GPX1
B-cell mediated immunity	0.00449329	SERPINA1
steroidogenesis	0.00464169	IGFBP1;TF;F5

## Sheet: 4 human obe
Table S3-4. Cell processes enriched in the common genes dysregulated in subcutaneous adipose tissues of obese human females and males
Cell process	p-value	Overlapping Entities
lipid peroxidation	1.58007e-09	LEP;NQO1;C12orf5;NPR3;HP;VEGFA;MMP9;CRYAB;UCHL1;CYBB;ACP5
oxidative stress	1.49076e-08	ABHD5;CA3;C12orf5;VEGFA;MMP9;CTH;UCHL1;LEP;LOX;FCGR2A;NQO1;CTSS;NPR3;HP;IFI30;AZGP1;VCAN;CYBB;CRYAB
smooth muscle cell migration	2.16526e-08	LEP;LOX;NQO1;CHI3L1;VLDLR;CTSS;VEGFA;CTH;VCAN;MMP9;CYBB
aging	3.52719e-08	CA3;KYNU;VEGFA;CTH;MMP9;UCHL1;CES1;LEP;LOX;NQO1;CTSS;HP;VCAN;CYBB;CRYAB
pregnancy	4.23922e-08	VEGFA;CTH;MMP9;NCEH1;UCHL1;STOX1;ACP5;CES1;LEP;LOX;CCND2;CTSS;HP;VCAN;AZGP1;SFRP4
thrombocyte aggregation	9.01267e-08	CES1;LEP;FCGR2A;HP;VEGFA;VCAN;MMP9;NCEH1;CRYAB;CYBB
epithelial cell proliferation	1.68662e-07	LEP;LOX;FCGR2A;CCND2;CD52;VEGFA;VCAN;MMP9;AZGP1;STOX1
inflammatory response	1.80191e-07	CHI3L1;S100A1;ABHD5;CIDEA;VEGFA;CTH;MMP9;LEP;LOX;FCGR2A;NQO1;CTSS;SAA2;NPR3;HP;VCAN;CYBB;CRYAB
vascularization	2.91735e-07	CHI3L1;NRCAM;VLDLR;S100A1;VEGFA;MMP9;CTH;UCHL1;LEP;LOX;CCND2;CTSS;NPR3;HP;AZGP1;VCAN;SFRP4;TNMD;CYBB;CRYAB
tissue remodeling	4.74097e-07	LEP;LOX;CCND2;CHI3L1;CTSS;HP;VEGFA;VCAN;MMP9
T-cell activation	6.31916e-07	CHI3L1;C12orf5;VEGFA;CTH;MMP9;LEP;FCGR2A;CTSS;CD52;HP;IFI30;CYBB;CRYAB
cell proliferation	6.44251e-07	NRCAM;CHI3L1;VEGFA;UCHL1;ACP5;CES1;FCGR2A;NQO1;PI16;CCND2;CTSS;CD52;IFI30;AZGP1;NIPSNAP3B;SFRP4;CYBB;CRYAB;VLDLR;S100A1;CA3;C12orf5;MMP9;CTH;LEP;LOX;PDE11A;RDH10;NPR3;HP;VCAN;TNMD;MEGF9
ROS generation	6.88196e-07	VLDLR;C12orf5;VEGFA;CTH;MMP9;ACP5;LEP;LOX;NQO1;FCGR2A;CTSS;NPR3;HP;CYBB;CRYAB
lipid metabolism	7.68229e-07	VLDLR;ABHD5;CIDEA;VEGFA;NCEH1;CES1;LEP;NQO1;CTSS;SAA2;RDH10;HP;AZGP1
osteoclast function	7.77487e-07	LEP;CHI3L1;CTSS;VEGFA;CTH;MMP9;CYBB;ACP5
lipid storage	1.11868e-06	CHI3L1;VLDLR;ABHD5;CIDEA;VEGFA;MMP9;LEP;CES1;CTSS;VCAN;AZGP1;CYBB
macrophage migration	1.2581e-06	LEP;NQO1;CHI3L1;CTSS;VEGFA;MMP9;CYBB
apoptosis	1.94039e-06	CHI3L1;NRCAM;ABHD5;CIDEA;VEGFA;UCHL1;CES1;FCGR2A;NQO1;CCND2;CTSS;CD52;NIPSNAP3B;AZGP1;SFRP4;CYBB;CRYAB;VLDLR;S100A1;CA3;C12orf5;KYNU;MMP9;CTH;STOX1;LEP;LOX;SAA2;NPR3;HP;VCAN
cardiomyocyte proliferation	2.028e-06	LEP;CCND2;NPR3;VEGFA;VCAN;CYBB
mitochondrial depolarization	2.09591e-06	CES1;LEP;NQO1;CTSS;VEGFA;CTH;MMP9;CRYAB;UCHL1;CYBB
adipogenesis	2.33879e-06	LEP;LOX;AGPAT9;CHI3L1;VLDLR;CTSS;CA3;VEGFA;VCAN;MMP9;SFRP4;ACP5
blood clotting	2.44522e-06	CES1;LEP;NQO1;FCGR2A;CD52;VEGFA;VCAN;MMP9
blood vessel permeability	2.80404e-06	LEP;LOX;CHI3L1;HP;VEGFA;VCAN;MMP9;CRYAB;CYBB
Lipid degradation	2.80404e-06	CES1;LEP;VLDLR;ABHD5;CA3;PDE11A;CIDEA;NPR3;AZGP1
mesenchymal transition	3.35784e-06	LEP;LOX;VEGFA;VCAN;MMP9;CYBB
uterine cervix ripening	3.39825e-06	CTSS;VEGFA;VCAN;MMP9
cell differentiation	3.62138e-06	NRCAM;CHI3L1;ABHD5;VEGFA;UCHL1;ACP5;FCGR2A;AGPAT9;NQO1;CCND2;CTSS;CD52;AZGP1;SFRP4;CYBB;CRYAB;VLDLR;S100A1;CA3;MMP9;CTH;LEP;LOX;SAA2;RDH10;NPR3;HP;VCAN;TNMD
protein degradation	4.33701e-06	LEP;NQO1;VLDLR;CTSS;GPD1L;CIDEA;VEGFA;MMP9;AZGP1;CRYAB;UCHL1
lactation	4.96885e-06	LEP;CHI3L1;VLDLR;CTSS;CIDEA;HP;VEGFA;CTH
immune response	5.16063e-06	CHI3L1;ERAP2;VEGFA;MMP9;ACP5;LEP;FCGR2A;NQO1;CCND2;CTSS;CD52;NPR3;HP;IFI30;AZGP1;CYBB;CRYAB
Respiratory chain	6.02096e-06	LEP;NQO1;ABHD5;C12orf5;CIDEA;NPR3;HP;VEGFA;CRYAB;CYBB
SMC proliferation	6.09204e-06	LEP;NQO1;CHI3L1;NPR3;VEGFA;CTH;VCAN;MMP9;UCHL1;CYBB
superoxide anion generation	6.40374e-06	LEP;NQO1;FCGR2A;HP;IFI30;VEGFA;CTH;CYBB;ACP5
monocyte differentiation	6.52029e-06	CHI3L1;CTSS;HP;VEGFA;MMP9;CYBB
placenta development	7.91923e-06	LEP;CTSS;VEGFA;CTH;VCAN;MMP9;SFRP4;UCHL1
diastolic function	8.67646e-06	LEP;LOX;CTSS;MMP9;CRYAB
mitophagy	1.06183e-05	LEP;ABHD5;CTSS;C12orf5;VEGFA;MMP9
hemato-encephalic barrier	1.08377e-05	LEP;CHI3L1;VLDLR;VEGFA;MMP9;CRYAB;UCHL1;CYBB
necrotic cell death	1.20664e-05	LEP;CTSS;C12orf5;VEGFA;MMP9;CRYAB
tissue invasion	1.27292e-05	CTSS;VEGFA;VCAN;MMP9;CYBB
vasodilation	1.27753e-05	LEP;S100A1;NPR3;HP;VEGFA;CTH;MMP9;UCHL1;CYBB
transcytosis	1.30094e-05	CES1;LEP;S100A1;VLDLR;HP;VEGFA
protein unfolding	1.40386e-05	IFI30;MMP9;CRYAB;UCHL1
monocyte adhesion	1.49114e-05	LEP;FCGR2A;VLDLR;VEGFA;CTH;VCAN;CYBB
contractile activity	1.81363e-05	LEP;S100A1;NPR3;VEGFA;CTH;MMP9;CRYAB;CYBB
intermediate filament polymerization	1.9541e-05	S100A1;SYNC;CRYAB
macrophage apoptosis	2.00011e-05	LEP;CHI3L1;CTSS;VEGFA;MMP9;CYBB
ovulation	2.19827e-05	LEP;LOX;CCND2;CD52;VEGFA;VCAN;MMP9
myelination	2.20386e-05	LEP;LOX;NQO1;VLDLR;VEGFA;VCAN;MMP9;MEGF9
cell adhesion	2.25706e-05	VLDLR;NRCAM;VEGFA;MMP9;UCHL1;LEP;LOX;FCGR2A;CCND2;CTSS;VCAN;AZGP1;SFRP4;TNMD;CRYAB
fertilization	2.26236e-05	LEP;CHI3L1;CD52;NPR3;HP;VEGFA;MMP9;AZGP1;UCHL1
skin changes	2.36898e-05	LOX;CTSS;VEGFA;MMP9
ECM degradation	2.39259e-05	LOX;CHI3L1;CTSS;HP;VEGFA;VCAN;MMP9
cell damage	2.4181e-05	LEP;NQO1;CHI3L1;CTSS;C12orf5;VEGFA;MMP9;CRYAB;UCHL1;CYBB
mitochondrial damage	2.6132e-05	LEP;NQO1;S100A1;CTSS;VEGFA;CTH;MMP9;CRYAB;UCHL1;CYBB
T-cell response	2.71573e-05	LEP;FCGR2A;CTSS;CD52;HP;IFI30;VEGFA;MMP9;CRYAB;CYBB
endothelial cell proliferation	2.77045e-05	LEP;VLDLR;NPR3;VEGFA;VCAN;MMP9;TNMD;CRYAB;CYBB
hepatic stellate cell activation	2.8513e-05	LEP;SYNC;VEGFA;MMP9;CRYAB;CYBB
heart development	2.87603e-05	LEP;LOX;S100A1;CTSS;RDH10;VEGFA;VCAN;MMP9;CRYAB;CYBB
kidney function	2.88232e-05	LEP;C12orf5;KYNU;HP;VEGFA;CTH;MMP9;CYBB
adaptive immune response	3.12647e-05	LEP;FCGR2A;CHI3L1;CTSS;HP;IFI30;VEGFA;CRYAB;CYBB
systolic function	3.21934e-05	LEP;S100A1;VEGFA;MMP9;CRYAB
alveolus formation	3.21934e-05	LOX;CCND2;CTSS;VEGFA;MMP9
decidualization	3.23716e-05	LEP;LOX;VEGFA;MMP9;SFRP4;CRYAB
microcirculation	3.51886e-05	LEP;HP;VEGFA;CTH;MMP9
cell growth	3.69519e-05	CHI3L1;NRCAM;VLDLR;S100A1;CA3;C12orf5;VEGFA;MMP9;CTH;UCHL1;LEP;LOX;FCGR2A;NQO1;CCND2;CTSS;NPR3;HP;AZGP1;VCAN;SFRP4;CYBB;CRYAB
muscle contraction	3.89375e-05	LOX;VEGFA;CTH;VCAN;MMP9;CRYAB
cell migration	3.95623e-05	CHI3L1;NRCAM;VLDLR;S100A1;ABHD5;VEGFA;MMP9;CTH;UCHL1;ACP5;LEP;LOX;FCGR2A;NQO1;CTSS;HP;VCAN;SFRP4;CYBB;CRYAB
pancreatic beta cell apoptosis	4.13495e-05	LEP;CCND2;CIDEA;VEGFA;UCHL1;CYBB
muscle function	4.38523e-05	LEP;S100A1;VLDLR;VEGFA;MMP9;CRYAB;CYBB
cell survival	4.51234e-05	CHI3L1;NRCAM;S100A1;C12orf5;VEGFA;MMP9;CTH;UCHL1;LEP;LOX;NQO1;CCND2;HP;IFI30;AZGP1;VCAN;SFRP4;CYBB;CRYAB
reproductive process	4.73272e-05	LEP;HP;MMP9;UCHL1
tubulogenesis	4.74464e-05	LEP;CHI3L1;CTSS;VEGFA;MMP9;CYBB
endothelial cell function	5.44603e-05	LEP;LOX;NQO1;S100A1;VEGFA;MMP9;SFRP4;CYBB
adipocyte differentiation	5.54922e-05	LEP;LOX;AGPAT9;VLDLR;CTSS;VEGFA;MMP9;CYBB;ACP5
endothelial cell apoptosis	5.63875e-05	LEP;CTSS;VEGFA;MMP9;SFRP4;CRYAB;CYBB
trophoblast development	5.64482e-05	LEP;CTSS;VEGFA;MMP9
cytolysis	5.72079e-05	NQO1;FCGR2A;CTSS;CD52;IFI30;VEGFA;MMP9
bone remodeling	5.80381e-05	LEP;LOX;CTSS;VEGFA;VCAN;MMP9;ACP5
growth pattern	6.14608e-05	LEP;NRCAM;VEGFA;MMP9
blood vessel remodeling	6.48703e-05	LEP;VEGFA;MMP9
tube morphogenesis	6.48703e-05	VEGFA;TNMD;CRYAB
platelet adhesion	6.768e-05	LEP;FCGR2A;VEGFA;VCAN;CYBB
leukocyte migration	7.17267e-05	LEP;CHI3L1;VLDLR;CTSS;VEGFA;MMP9;CYBB
contraction	7.28606e-05	LEP;LOX;CCND2;S100A1;ABHD5;NPR3;VEGFA;CTH;VCAN;MMP9;CRYAB;CYBB
vasoconstriction	7.37365e-05	LEP;S100A1;NPR3;VEGFA;CTH;MMP9;CYBB
epithelial to mesenchymal transition	7.43353e-05	LEP;LOX;ABHD5;CTSS;VEGFA;MMP9;CTH;VCAN;SFRP4;UCHL1;CRYAB;CYBB
response to hypoxia	8.00447e-05	LEP;LOX;GPD1L;VEGFA;CTH;MMP9;CYBB
chondrocyte differentiation	8.22651e-05	LEP;CHI3L1;S100A1;VEGFA;VCAN;MMP9
embryo implantation	8.37042e-05	LEP;CTSS;HP;VEGFA;MMP9;CRYAB
nervous system physiology	8.37042e-05	LEP;NQO1;HP;VEGFA;MMP9;CRYAB
regeneration	8.37408e-05	LEP;LOX;NQO1;CCND2;CHI3L1;CTSS;C12orf5;HP;VEGFA;MMP9;VCAN;UCHL1
steroidogenesis	8.79559e-05	CES1;LEP;CCND2;PDE11A;VEGFA;MMP9;NCEH1
sperm entry	9.08661e-05	VEGFA;VCAN;UCHL1
dendritic cell differentiation	9.27565e-05	LEP;FCGR2A;S100A1;CTSS;VEGFA;MMP9;ACP5
wound healing	9.66878e-05	LEP;LOX;CHI3L1;S100A1;CTSS;HP;VEGFA;CTH;VCAN;MMP9;UCHL1
immunity	0.000106765	LEP;PI16;CHI3L1;ERAP2;CTSS;NPR3;HP;VEGFA;VCAN;CRYAB;CYBB
cell homeostasis	0.000110132	LEP;NQO1;CHI3L1;SAA2;NPR3;VEGFA;MMP9;UCHL1
heart contraction	0.000111808	LEP;S100A1;VEGFA;CTH;MMP9
proteolysis	0.00011371	LEP;LOX;NQO1;CTSS;HP;IFI30;VEGFA;MMP9;CRYAB;UCHL1;CYBB
macrophage activation	0.000123146	LEP;CCND2;CHI3L1;CTSS;HP;VEGFA;VCAN
memory	0.000126149	LEP;CCND2;S100A1;VLDLR;CTSS;HP;VEGFA;MMP9;CRYAB;UCHL1;CYBB
senescence	0.000126149	LEP;LOX;CTSS;CA3;C12orf5;VEGFA;CTH;MMP9;TNMD;UCHL1;CYBB
nitrosative stress	0.000126657	NPR3;VEGFA;MMP9;CYBB
neutrophil activation	0.000130832	LEP;FCGR2A;NPR3;HP;VEGFA;MMP9
extracellular matrix polymerization	0.000132914	LEP;LOX;CTSS;VEGFA;VCAN;MMP9
artery dilation	0.000135627	LEP;CTSS;VEGFA;MMP9
lymphocyte adhesion	0.00014028	LEP;CHI3L1;VEGFA;MMP9
blood circulation	0.000142342	LEP;CA3;HP;VEGFA;MMP9
internalization	0.000143493	CHI3L1;VLDLR;S100A1;VEGFA;MMP9;UCHL1;LEP;FCGR2A;HP;NPR3;VCAN;SFRP4
intussusceptive angiogenesis	0.000143934	LEP;VEGFA
lung function	0.000145964	LEP;NQO1;CHI3L1;VEGFA;MMP9;CYBB
immune system function	0.000146908	CES1;LEP;FCGR2A;CTSS;NPR3;HP;VEGFA;MMP9
oocyte maturation	0.000148235	LEP;LOX;NPR3;VEGFA;MMP9;UCHL1
leukocyte recruitment	0.000150534	LEP;FCGR2A;VEGFA;VCAN;MMP9;CRYAB
immunomodulation	0.000152861	LEP;FCGR2A;CHI3L1;HP;VEGFA;CRYAB
oocyte development	0.000165299	LEP;NPR3;VEGFA;VCAN
baroreflex	0.000165299	LEP;VEGFA;CTH;CYBB
organ development	0.000168289	LEP;RDH10;HP;VEGFA;SFRP4
mucus secretion	0.000170665	LEP;VEGFA;MMP9;CYBB
keratinocyte activation	0.000183333	S100A1;VEGFA;MMP9
glial cell response	0.000199404	CTSS;VEGFA;CRYAB;CYBB
response to oxidative stress	0.000205721	LEP;NQO1;CTSS;CA3;VEGFA;CYBB
apoptosis in bone marrow	0.00021968	LEP;NQO1;VEGFA
leukocyte tethering / rolling	0.000224789	FCGR2A;NPR3;VEGFA;MMP9
platelet activation	0.000233786	LEP;FCGR2A;CTSS;VEGFA;MMP9;CYBB
lymphocyte migration	0.000235342	LEP;CTSS;VEGFA;VCAN;MMP9
follicular growth	0.000238319	LEP;CCND2;VEGFA;MMP9
phagocytosis, engulfment	0.000246326	LEP;FCGR2A;CYBB
follicular phase	0.000246326	LEP;VEGFA;MMP9
immunoreactivity	0.000253563	LEP;CCND2;CTSS;VEGFA;CTH;MMP9;UCHL1;CYBB
T lymphocyte proliferation	0.000258456	LEP;CCND2;CTSS;CD52;HP;VEGFA;CTH;MMP9;CYBB
complement activation	0.000258479	FCGR2A;CD52;SAA2;HP;VEGFA
luteolysis	0.0002597	LEP;FCGR2A;VEGFA;MMP9
leukocyte accumulation	0.0002597	CTSS;VEGFA;MMP9;CYBB
neutrophil recruitment	0.000261197	LEP;FCGR2A;CTSS;VEGFA;MMP9;CYBB
cognition	0.000271874	LEP;NQO1;CTSS;HP;VEGFA;MMP9;UCHL1
anoikis	0.000283371	LOX;CTSS;VEGFA;MMP9;CRYAB;UCHL1
antigen processing and presentation	0.000286902	FCGR2A;ERAP2;CTSS;IFI30;VEGFA;CYBB;ACP5
macrophage function	0.000288486	LEP;CHI3L1;ABHD5;HP;VEGFA
endocardial cushion development	0.000290079	LEP;VEGFA;VCAN
regulation of action potential	0.000295001	LEP;S100A1;VEGFA;CTH;MMP9;CRYAB
anchorage independent growth	0.000304156	LEP;LOX;CHI3L1;S100A1;CA3;VEGFA;MMP9;SFRP4;CRYAB;UCHL1
vascular smooth muscle cell differentiation	0.000314912	LEP;CHI3L1;VEGFA;MMP9
fibroblast proliferation	0.000319387	LEP;LOX;CHI3L1;VEGFA;VCAN;MMP9
heart function	0.000323048	LEP;S100A1;C12orf5;VEGFA;CTH;MMP9;SFRP4;CRYAB;CYBB
bone development	0.000323601	LEP;LOX;VEGFA;MMP9;SFRP4;UCHL1
arteriogenesis	0.000332121	LEP;VEGFA;MMP9;CYBB
lumen formation	0.000369517	LEP;LOX;NQO1;CHI3L1;CTSS;VEGFA;MMP9;SFRP4;CYBB
osteoblast proliferation	0.000375102	LEP;LOX;CCND2;VEGFA;SFRP4
platelet function	0.000375102	CES1;LEP;VEGFA;MMP9;CRYAB
vasomotor reflex	0.000378084	LEP;VEGFA;MMP9;CYBB
liver uptake	0.000387796	LEP;VLDLR;HP;VEGFA
cardiomyocyte differentiation	0.000387796	VEGFA;VCAN;MMP9;CYBB
ossification	0.000389028	LEP;CHI3L1;CTSS;NPR3;VEGFA;MMP9;SFRP4;UCHL1;ACP5
mesenchyme migration	0.000391982	LOX;VEGFA;VCAN
relaxation	0.000400041	LEP;S100A1;NPR3;HP;VEGFA;CTH;MMP9;CYBB
blood vessel development	0.000403773	LEP;LOX;CHI3L1;CTSS;HP;VEGFA;MMP9
blastocyst development	0.000410922	LEP;CTSS;VEGFA
autophagy	0.00041228	LEP;NQO1;ABHD5;CTSS;C12orf5;IFI30;VEGFA;MMP9;CRYAB;UCHL1;CYBB
ovarian follicle development	0.000421681	LEP;LOX;CCND2;VEGFA;MMP9
bone resorption	0.000428637	LEP;CTSS;HP;VEGFA;MMP9;CYBB;ACP5
lung circulation	0.000430441	LEP;NQO1;VEGFA
kidney vascularization	0.000430441	LEP;VEGFA;MMP9
biomineral formation	0.000432898	LEP;LOX;S100A1;VEGFA;CTH;MMP9;SFRP4
cell aging	0.000432898	LOX;C12orf5;VEGFA;VCAN;MMP9;UCHL1;CYBB
histogenesis	0.000433234	LEP;LOX;VEGFA;VCAN;MMP9;SFRP4
intracellular signaling cascade	0.000442931	LEP;FCGR2A;CHI3L1;VLDLR;VEGFA
muscle maintenance	0.000450546	SYNC;MMP9;CRYAB
fibroblast activation	0.000483405	VEGFA;CTH;VCAN;AZGP1
placenta blood flow	0.000492545	LEP;VEGFA;MMP9
cell recognition	0.000494974	CTSS;IFI30;VEGFA;VCAN
synapse structure	0.000514453	LEP;MMP9;UCHL1
lipoprotein metabolism	0.000518704	LEP;FCGR2A;VLDLR;HP
energy homeostasis	0.000525517	LEP;S100A1;ABHD5;CTSS;C12orf5;CIDEA;AZGP1
neurite development	0.000536976	LEP;S100A1;VEGFA
trophoblast migration	0.000543234	LEP;FCGR2A;VEGFA;MMP9
growth rate	0.000543448	LEP;CCND2;CHI3L1;C12orf5;HP;VEGFA;VCAN;SFRP4;CYBB
cell death	0.00055332	CHI3L1;C12orf5;CIDEA;VEGFA;MMP9;CTH;UCHL1;CES1;LEP;LOX;FCGR2A;NQO1;CCND2;CTSS;NPR3;HP;VCAN;SFRP4;CYBB;CRYAB
learning	0.000556196	LEP;CCND2;NRCAM;VLDLR;VEGFA;MMP9;UCHL1
transmembrane potential	0.000561446	LEP;S100A1;C12orf5;NPR3;VEGFA;CTH;CYBB
mitochondrial respiration	0.000576683	LEP;AGPAT9;S100A1;C12orf5;VEGFA;CRYAB
keratinization	0.000583897	ABHD5;VEGFA;MMP9
artery remodeling	0.000621777	CTSS;VEGFA;MMP9;CYBB
axonogenesis	0.000639122	LEP;NRCAM;VLDLR;VEGFA;VCAN;MMP9
prenatal development	0.000659069	LEP;HP;VEGFA
osteoclast formation	0.000668508	LEP;VEGFA;CTH;MMP9;CYBB;ACP5
DNA replication	0.000681927	LEP;LOX;NQO1;CCND2;CHI3L1;VEGFA;MMP9;CTH;VCAN;NIPSNAP3B;UCHL1;CRYAB
breathing	0.000683589	LEP;NQO1;C12orf5;VEGFA;CTH;CYBB
Ca++ export	0.000684281	LEP;FCGR2A;S100A1;CTSS;HP;VEGFA;CRYAB;CYBB
DNA fragmentation	0.000687342	LEP;CTSS;CIDEA;HP;VEGFA;MMP9;CRYAB
intestine barrier	0.000693136	LEP;CD52;HP;MMP9
cell killing	0.000698934	CES1;NQO1;FCGR2A;CTSS;CD52;VEGFA
dendritic cell migration	0.000708075	LEP;HP;VEGFA;MMP9
extracellular matrix organization	0.000712458	LOX;VCAN;MMP9
ingestion	0.000712986	LEP;FCGR2A;VEGFA;MMP9;CYBB
cross priming	0.000738636	FCGR2A;CTSS;IFI30;CYBB
vascular endothelium function	0.000740155	LEP;HP;VEGFA
mesenchymal stem cell differentiation	0.000744481	LEP;VEGFA;VCAN;TNMD;SFRP4
hibernation	0.00076853	LEP;HP;VEGFA
blood barrier	0.00077507	VEGFA;MMP9
innate immune response	0.000775463	LEP;FCGR2A;CHI3L1;CTSS;HP;IFI30;VEGFA;MMP9;CRYAB;CYBB
ovary function	0.000802545	LEP;CCND2;VEGFA;VCAN
cerebrum angiogenesis	0.000802545	LEP;CHI3L1;VEGFA;MMP9
fibrinolysis	0.000802545	LEP;CTSS;VEGFA;MMP9
dedifferentiation	0.00080532	LEP;LOX;VEGFA;MMP9;AZGP1;SFRP4
defense response	0.000833569	LEP;NPR3;HP;VEGFA;CYBB
cardiovascular system development	0.000880993	LEP;LOX;CTSS;VEGFA;MMP9
macrophage response	0.000888934	LEP;HP;CYBB
heart performance	0.000923648	S100A1;VEGFA;MMP9;CRYAB
detoxification	0.000953043	CES1;LOX;NQO1;C12orf5;CTH;NCEH1
blood-aqueous barrier	0.000959695	VEGFA;MMP9
blood vessel contraction	0.00096049	LEP;VEGFA;MMP9;CYBB
tolerance induction	0.00096049	KYNU;HP;IFI30;VEGFA
fibroblast function	0.00098667	VEGFA;VCAN;MMP9
tissue maintenance	0.00103541	LOX;HP;VEGFA;MMP9;SFRP4
endothelial cell adhesion	0.00104913	LEP;NQO1;FCGR2A;VEGFA;MMP9
microvascularization	0.00105917	VEGFA;MMP9
physical stress	0.00105917	LEP;VEGFA
lipid transport	0.0010911	CES1;LEP;VLDLR;CIDEA;VEGFA
menstruation	0.00112722	LEP;VEGFA;MMP9
blood-retinal barrier	0.00112722	VEGFA;MMP9;CYBB
mitochondrial membrane potential	0.0011434	LEP;NQO1;ABHD5;C12orf5;VEGFA;CRYAB
cell loss	0.00115477	LEP;NQO1;KYNU;VEGFA;CTH;MMP9
cell-matrix adhesion	0.00116039	LOX;CHI3L1;VEGFA;VCAN
endocrine changes	0.00116338	LEP;VEGFA
proteasome pathway	0.00120199	NQO1;CRYAB;UCHL1
endometrium function	0.00120199	LEP;HP;VEGFA
sodium retention	0.00120199	LEP;NPR3;VEGFA
cell homing	0.00120361	LEP;NQO1;VEGFA;MMP9
RNA splicing	0.00123016	NQO1;CCND2;ERAP2;ABHD5;HP;VEGFA;VCAN;MMP9;CRYAB;CYBB
astrocyte migration	0.00124052	CHI3L1;VEGFA;MMP9
neurocognition	0.00127232	LEP;VEGFA
peripheral nerve barrier	0.00127232	VEGFA;MMP9
metestrus	0.00127232	LEP;MMP9
cervical dilatation	0.00127232	VCAN;MMP9
mitotic entry	0.00127811	LEP;FCGR2A;CCND2;CHI3L1;NPR3;HP;VEGFA;MMP9
capillary permeability	0.00129343	LEP;CHI3L1;VEGFA;MMP9
life span	0.00129664	LEP;LOX;CCND2;CTSS;PDE11A;HP;VEGFA;CRYAB;CYBB
osteoclast differentiation	0.00131071	LEP;VEGFA;CTH;MMP9;CYBB;ACP5
brain function	0.00131071	LEP;PDE11A;VEGFA;CTH;MMP9;UCHL1
macrophage adhesion	0.0013199	HP;VCAN;CYBB
neuronal death	0.00132762	LEP;NQO1;CHI3L1;CTSS;VEGFA;MMP9;CRYAB;UCHL1;CYBB
leukocyte cell adhesion	0.00135302	LEP;FCGR2A;VEGFA;MMP9;CYBB
placenta function	0.00136076	LEP;VEGFA;STOX1
programmed cell death, B-cells	0.00136381	LEP;CTSS;VEGFA;CYBB
sebum secretion	0.00138596	LEP;CIDEA
platelet response	0.00140241	LEP;FCGR2A;VEGFA
keratinocyte differentiation	0.00143822	LOX;NQO1;CCND2;ABHD5;SFRP4
podocyte function	0.00148811	LEP;VEGFA;MMP9
luteinization	0.00153838	LEP;LOX;VEGFA;MMP9
respiratory burst	0.00154564	LEP;FCGR2A;HP;VEGFA;CYBB
neurogenesis	0.0015529	LEP;LOX;CCND2;VLDLR;KYNU;VEGFA;MMP9;UCHL1;CYBB
chromosome condensation	0.00158273	NQO1;CCND2;CTSS;VEGFA;CRYAB
neuroprotection	0.00160679	LEP;NQO1;HP;VEGFA;MMP9;CRYAB;CYBB
hippocampus plasticity	0.0016692	LEP;VEGFA;MMP9
lipid hydrolysis	0.0016692	CES1;LEP;ABHD5
reproduction	0.00168594	LEP;VLDLR;NPR3;HP;VEGFA;MMP9
glycolysis	0.00168594	LEP;CCND2;ABHD5;C12orf5;VEGFA;MMP9
bacterial translocation	0.00171653	LEP;VEGFA;MMP9
photoreceptor maintenance	0.00175486	CTSS;VEGFA
cerebrospinal fluid secretion	0.00175486	LEP;SAA2
microglial activation	0.00177945	LEP;CTSS;VEGFA;MMP9;CRYAB;CYBB
arterial relaxation	0.00186354	LEP;VEGFA;MMP9
monocyte recruitment	0.00187299	LEP;VEGFA;VCAN;MMP9
protein aggregation	0.00187299	S100A1;HP;CRYAB;UCHL1
intestinal absorption	0.00187299	CES1;LEP;CD52;SFRP4
transendothelial and transepithelial migration	0.00190355	VLDLR;VEGFA;MMP9;CRYAB;CYBB
membrane degradation	0.00196579	CTSS;VEGFA;MMP9
artery blood flow	0.00196579	LEP;VEGFA;MMP9
vasculogenesis	0.00196865	LEP;CTSS;VEGFA;MMP9;CRYAB
lung development	0.00201304	LEP;NQO1;CTSS;VEGFA;CTH;MMP9
cellular immune response	0.00213824	LEP;NQO1;VLDLR;CTSS;VEGFA;CRYAB
endothelial cell activation	0.00215496	LEP;VLDLR;VEGFA;CYBB
ovary follicle maturation	0.00218063	LEP;CCND2;VEGFA
megakaryocyte activation	0.00230415	NCEH1
leukocyte proliferation	0.00231128	LEP;VEGFA
smooth muscle hyperpolarization	0.00231128	NPR3;MMP9
beta-cell function	0.00231897	LEP;CCND2;VEGFA;MMP9;UCHL1
immune system activation	0.00234385	LEP;FCGR2A;CHI3L1;HP;VEGFA
organ function	0.00235098	LEP;VEGFA;CTH
involution	0.00239365	LEP;CCND2;VEGFA;MMP9
cellular immune function	0.00246177	LEP;CTSS
splanchnic circulation	0.00246177	LEP;VEGFA
endothelial cell response	0.002469	VLDLR;VEGFA;CYBB
B lymphocyte proliferation	0.00247113	LEP;CCND2;HP;VEGFA;UCHL1
cytokine response	0.00254989	LEP;FCGR2A;CHI3L1;CTSS;VEGFA
cell motility	0.0025685	LEP;LOX;CHI3L1;NRCAM;VLDLR;CTSS;VEGFA;VCAN;MMP9;NCEH1;CRYAB
learning and/or memory	0.00259162	LEP;VLDLR;CTSS;VEGFA;MMP9;UCHL1
viral reproduction	0.00263137	CES1;LEP;AGPAT9;S100A1;HP;VEGFA;CTH;MMP9;CYBB
smooth muscle cell apoptosis	0.00265	LEP;CTSS;VEGFA;CTH
cell transdifferentiation	0.0026852	LOX;VEGFA;VCAN;MMP9;UCHL1
parturition	0.00276543	LEP;HP;VEGFA;MMP9
podocyte differentiation	0.00277627	VEGFA;UCHL1
muscle metabolism	0.00284492	LEP;VEGFA;TNMD
epithelial cell adhesion	0.00284492	VEGFA;MMP9;CYBB
synaptogenesis	0.00285223	LEP;S100A1;VLDLR;NRCAM;VEGFA;VCAN;MMP9
bone growth	0.00288427	LEP;LOX;VEGFA;MMP9
leukocyte function	0.00288427	LEP;FCGR2A;VEGFA;MMP9
postmenopause	0.00297763	LEP;HP;VEGFA
cytoskeleton organization and biogenesis	0.00298937	LEP;FCGR2A;S100A1;HP;VEGFA;VCAN;MMP9;CRYAB;UCHL1
endothelial cell migration	0.00310723	LEP;CHI3L1;VEGFA;VCAN;MMP9;SFRP4;CYBB
heart left ventricle performance	0.00310865	VEGFA;CTH
leukocyte aggregation	0.00310865	VCAN;MMP9
developmental growth	0.00310865	LEP;VEGFA
pressure natriuresis	0.00310865	LEP;VEGFA
glial cell function	0.0031141	LEP;VEGFA;CYBB
nervous system development	0.00312755	LEP;LOX;NRCAM;VLDLR;VEGFA;MMP9;UCHL1
ovary follicle development	0.00317513	LEP;CCND2;VEGFA;VCAN
coronary artery blood flow	0.00318376	LEP;NPR3;VEGFA
macrophage chemotaxis	0.00318376	LEP;CHI3L1;VEGFA
myocyte proliferation	0.00332593	LEP;VEGFA;MMP9
endochondral ossification	0.00339478	LEP;VEGFA;MMP9;TNMD
neutrophil chemotaxis	0.00339478	LEP;HP;VEGFA;MMP9
central nervous system development	0.0034414	LEP;LOX;VLDLR;VEGFA;MMP9
vasomotor function	0.00345875	LEP;CYBB
pancreas blood flow	0.00345875	LEP;VEGFA
mammary gland development	0.00348547	LEP;CCND2;CHI3L1;VEGFA
amino acid metabolism	0.00354641	LEP;VEGFA;CTH
ER unfolded protein response	0.00360265	NQO1;HP;VEGFA;CTH;CRYAB;CYBB
salinity response	0.00362184	LEP;VEGFA;CYBB
macrophage differentiation	0.00376746	CHI3L1;CTSS;HP;VEGFA
glucose import	0.00380997	LEP;NQO1;ABHD5;VEGFA;CTH;AZGP1;CYBB
menarche	0.00382642	LEP;VEGFA
endothelial cell morphogenesis	0.00382642	VEGFA;MMP9
regulation of cell shape	0.00391046	CCND2;VEGFA;VCAN;MMP9;CRYAB;CYBB
myocyte adhesion	0.00401678	CHI3L1;MMP9
cartilage remodeling	0.00401678	VEGFA;MMP9
ontogeny	0.00416709	LEP;CCND2;VLDLR;VEGFA
anaerobic glycolysis	0.00421148	LEP;VEGFA
endothelial cell differentiation	0.00426084	LEP;HP;VEGFA
endocytosis	0.00426374	LEP;FCGR2A;S100A1;VLDLR;NPR3;HP;VEGFA;VCAN;MMP9;UCHL1
humoral immune response	0.00430194	LEP;NQO1;CHI3L1;CTSS;CYBB
natriuresis	0.00434521	LEP;NPR3;VEGFA
cerebral cortex development	0.00441048	VLDLR;VEGFA
osteoclast development	0.00448784	LEP;FCGR2A;CHI3L1;VEGFA;MMP9;ACP5
respiratory system development	0.00460311	LOX
adult feeding behavior	0.00460311	LEP
gall bladder absorption	0.00460311	LEP
membrane reconstitution	0.00460311	MMP9
muscle adaptation	0.00461378	VEGFA;MMP9
oncogenesis	0.00471183	LEP;LOX;CCND2;NRCAM;VEGFA;MMP9;UCHL1
lipid export	0.00478233	LEP;ABHD5;CIDEA
endomitotic cell cycle	0.00482134	LOX;CCND2
chondrocyte function	0.00482134	LEP;VCAN
skeletal muscle contraction	0.00482134	S100A1;MMP9
peripheral nerve excitation	0.00482134	LEP;CTH
cell redox homeostasis	0.00487283	NQO1;C12orf5;VEGFA
phagocyte activity	0.00487626	LEP;FCGR2A;HP;CYBB
eosinophil migration	0.00496436	LEP;VEGFA;MMP9

## Sheet: 5 regulators
Table S3-5. Cell processes enriched in HDAC2, EP300, CEBPB, CEBPD, FOXA1, FOXA2, NR2F2, and POLR2A
Cell process	p-value	Overlapping Entities
cell aging	2.89545e-10	NR2F2;POLR2A;CEBPD;EP300;CEBPB;HDAC2;FOXA1
chromatin structure	3.10199e-10	NR2F2;POLR2A;EP300;CEBPB;HDAC2;FOXA2;FOXA1
lipid storage	7.13491e-09	NR2F2;CEBPD;EP300;CEBPB;HDAC2;FOXA2;FOXA1
adipogenesis	1.16548e-08	NR2F2;CEBPD;EP300;CEBPB;HDAC2;FOXA2;FOXA1
organ development	1.38522e-08	NR2F2;EP300;CEBPB;FOXA2;FOXA1
epithelial cell differentiation	1.64785e-08	CEBPD;CEBPB;HDAC2;FOXA2;FOXA1
lung development	2.33266e-08	NR2F2;EP300;CEBPB;HDAC2;FOXA2;FOXA1
transcription activation	2.37129e-08	NR2F2;POLR2A;CEBPD;EP300;CEBPB;HDAC2;FOXA2;FOXA1
cell fate	3.43608e-08	NR2F2;CEBPD;EP300;CEBPB;HDAC2;FOXA2;FOXA1
stem cell differentiation	3.67852e-08	NR2F2;EP300;CEBPB;HDAC2;FOXA2;FOXA1
neuron development	3.89011e-08	NR2F2;EP300;CEBPB;FOXA2;FOXA1
cell fate determination	7.01907e-08	NR2F2;CEBPD;EP300;CEBPB;HDAC2
cell development	1.06701e-07	NR2F2;CEBPD;EP300;CEBPB;HDAC2;FOXA2;FOXA1
adipocyte differentiation	1.31193e-07	NR2F2;CEBPD;EP300;CEBPB;HDAC2;FOXA2
liver development	1.31235e-07	NR2F2;EP300;CEBPB;FOXA2;FOXA1
viral transcription	3.72785e-07	POLR2A;EP300;CEBPB;FOXA2
chromatin remodeling	4.50344e-07	POLR2A;EP300;CEBPB;HDAC2;FOXA2;FOXA1
DNA replication	6.55528e-07	NR2F2;POLR2A;EP300;CEBPB;HDAC2;FOXA2;FOXA1
cell cycle	6.74268e-07	NR2F2;POLR2A;CEBPD;EP300;CEBPB;HDAC2;FOXA2;FOXA1
organogenesis	7.37548e-07	NR2F2;EP300;HDAC2;FOXA2;FOXA1
cell cycle arrest	7.69083e-07	POLR2A;CEBPD;EP300;CEBPB;HDAC2;FOXA2;FOXA1
cell survival	9.01999e-07	NR2F2;POLR2A;CEBPD;EP300;CEBPB;HDAC2;FOXA2;FOXA1
lipid metabolism	1.12086e-06	NR2F2;CEBPD;CEBPB;HDAC2;FOXA2;FOXA1
neurogenesis	1.89866e-06	NR2F2;EP300;CEBPB;HDAC2;FOXA2;FOXA1
decidualization	2.78237e-06	NR2F2;EP300;CEBPB;FOXA2
long-term memory	3.12748e-06	CEBPD;EP300;CEBPB;HDAC2
DNA Damage	3.60419e-06	POLR2A;CEBPD;EP300;CEBPB;HDAC2;FOXA1
epithelial to mesenchymal transition	5.36288e-06	NR2F2;EP300;CEBPB;HDAC2;FOXA2;FOXA1
regeneration	5.76486e-06	NR2F2;CEBPD;EP300;CEBPB;HDAC2;FOXA1
endoderm formation	7.95471e-06	EP300;FOXA2;FOXA1
lung function	8.20456e-06	EP300;CEBPB;HDAC2;FOXA1
myogenesis	9.45168e-06	NR2F2;CEBPD;EP300;CEBPB;HDAC2
chromosome condensation	1.02081e-05	NR2F2;EP300;HDAC2;FOXA1
hepatocyte differentiation	1.06255e-05	CEBPB;FOXA2;FOXA1
cell growth	1.22758e-05	NR2F2;POLR2A;CEBPD;EP300;CEBPB;HDAC2;FOXA2;FOXA1
oncogene-induced senescence	1.24816e-05	NR2F2;CEBPB;FOXA1
heart development	1.27221e-05	NR2F2;CEBPD;EP300;CEBPB;HDAC2
cell transdifferentiation	1.64797e-05	NR2F2;CEBPD;CEBPB;HDAC2
Clara cell differentiation	1.68374e-05	FOXA2;FOXA1
morphogenesis	1.69709e-05	NR2F2;EP300;CEBPB;HDAC2;FOXA2;FOXA1
response to DNA damage	1.70001e-05	POLR2A;CEBPD;EP300;CEBPB;HDAC2
histogenesis	1.82468e-05	NR2F2;CEBPB;HDAC2;FOXA1
gut development	1.88751e-05	EP300;FOXA2;FOXA1
G1/S transition	2.08702e-05	CEBPD;EP300;CEBPB;HDAC2;FOXA1
genome stability	2.10627e-05	CEBPD;EP300;CEBPB;HDAC2
colony formation	2.16885e-05	NR2F2;CEBPD;EP300;CEBPB;HDAC2;FOXA1
cell motility	2.22422e-05	NR2F2;CEBPD;EP300;CEBPB;HDAC2;FOXA1
hepatic regeneration	2.502e-05	EP300;CEBPB;HDAC2;FOXA2
virus transcription	2.71254e-05	CEBPB;FOXA2;FOXA1
dedifferentiation	2.90289e-05	NR2F2;HDAC2;FOXA2;FOXA1
mitosis	3.29997e-05	CEBPD;EP300;CEBPB;HDAC2;FOXA2;FOXA1
epithelial cell proliferation	3.42843e-05	CEBPD;EP300;CEBPB;HDAC2
enteroendocrine cell differentiation	4.05005e-05	FOXA2;FOXA1
cell cycle regulation	4.19967e-05	NR2F2;CEBPD;EP300;CEBPB;FOXA2
mesenchymal transition	4.76912e-05	EP300;CEBPB;FOXA1
DNA repair	4.99732e-05	POLR2A;CEBPD;EP300;HDAC2;FOXA1
gluconeogenesis	5.02992e-05	EP300;CEBPB;FOXA2;FOXA1
bile duct development	5.19928e-05	FOXA2;FOXA1
aging	5.28808e-05	CEBPD;EP300;CEBPB;HDAC2;FOXA1
prostate gland development	5.87007e-05	NR2F2;FOXA2;FOXA1
Leydig cell differentiation	6.04457e-05	NR2F2;CEBPB
regulation of cell size	6.46498e-05	CEBPD;EP300;CEBPB;HDAC2
nerve cell differentiation	7.10653e-05	EP300;CEBPB;HDAC2;FOXA2;FOXA1
energy homeostasis	7.9315e-05	NR2F2;CEBPD;EP300;CEBPB
viral reproduction	8.03422e-05	EP300;CEBPB;HDAC2;FOXA2;FOXA1
learning	8.23155e-05	CEBPD;EP300;CEBPB;HDAC2
chromatin silencing	8.43416e-05	HDAC2;FOXA1
cell cycle progression	9.0832e-05	NR2F2;CEBPD;EP300;CEBPB;HDAC2;FOXA1
translation	0.000138942	EP300;CEBPB;HDAC2
developmental process	0.000150292	NR2F2;EP300;HDAC2;FOXA1
osteoblast differentiation	0.000153471	NR2F2;EP300;CEBPB;HDAC2
memory consolidation	0.000157207	CEBPD;EP300;CEBPB
mammary gland development	0.000162447	CEBPD;CEBPB;FOXA1
vascularization	0.000162723	NR2F2;CEBPD;EP300;CEBPB;HDAC2;FOXA2
cardiogenesis	0.000176975	NR2F2;EP300;HDAC2
associative memory	0.000179606	EP300;HDAC2
protein sumoylation	0.000227782	EP300;CEBPB;HDAC2
mRNA processing	0.000229991	POLR2A;CEBPD;HDAC2
G0/G1 transition	0.000235546	CEBPD;EP300;CEBPB;FOXA1
neural tube patterning	0.000236094	FOXA2;FOXA1
brown adipocyte differentiation	0.000253633	CEBPD;CEBPB
chondrocyte differentiation	0.000255214	NR2F2;CEBPB;FOXA2
mammary gland growth	0.000262635	CEBPD;CEBPB
B lymphocyte differentiation	0.00026725	EP300;CEBPB;HDAC2
mitochondrion organization and biogenesis	0.000277141	NR2F2;EP300;CEBPB
apoptosis	0.000301998	NR2F2;POLR2A;CEBPD;EP300;CEBPB;HDAC2;FOXA2;FOXA1
tissue maintenance	0.000308235	NR2F2;CEBPD;EP300
midbrain development	0.000309967	FOXA2;FOXA1
endoderm development	0.000319897	FOXA2;FOXA1
protein degradation	0.000323182	POLR2A;EP300;CEBPB;HDAC2
oncogenesis	0.000350182	CEBPD;EP300;CEBPB;HDAC2
branching morphogenesis	0.000383195	EP300;FOXA2;FOXA1
keratinocyte differentiation	0.000383195	CEBPD;EP300;CEBPB
G1 phase	0.000399316	EP300;CEBPB;HDAC2;FOXA1
neutrophil differentiation	0.000404888	CEBPD;CEBPB
myoblast cell fate determination	0.000428679	EP300
G2/M transition	0.000460378	NR2F2;EP300;CEBPB;HDAC2
transcription initiation	0.000497819	POLR2A;EP300;CEBPB
granulocyte differentiation	0.000499708	CEBPD;CEBPB
Schwann cell differentiation	0.000524942	CEBPD;HDAC2
perinatal development	0.000563938	CEBPD;CEBPB
sensory gating	0.000563938	EP300;HDAC2
cell proliferation	0.000568856	NR2F2;POLR2A;CEBPD;EP300;CEBPB;HDAC2;FOXA2;FOXA1
growth rate	0.000581033	POLR2A;CEBPD;EP300;CEBPB
site selection	0.000618063	POLR2A;FOXA1
myeloid blood cell differentiation	0.000748719	EP300;CEBPB
glucose homeostasis	0.000826594	EP300;FOXA1
virus expression	0.000826594	EP300;CEBPB
cell migration	0.000945127	NR2F2;CEBPD;EP300;CEBPB;FOXA2;FOXA1
cell cycle phase	0.000993617	EP300;HDAC2
pancreas development	0.00102882	FOXA2;FOXA1
genome instability	0.00103137	POLR2A;CEBPD;EP300
astrocyte differentiation	0.00108274	EP300;HDAC2
brain function	0.00116544	EP300;HDAC2;FOXA1
Polymerase II transcription	0.0011946	POLR2A;EP300
immunity	0.00120378	CEBPD;CEBPB;HDAC2;FOXA2
DNA methylation	0.00122335	POLR2A;EP300;FOXA1
nuclear import	0.00122335	CEBPD;EP300;CEBPB
contingent negative variation	0.00128555	EP300
memory	0.00129175	CEBPD;EP300;CEBPB;HDAC2
senescence	0.00129175	EP300;CEBPB;HDAC2;FOXA1
myocyte proliferation	0.00131181	CEBPB;HDAC2
sex development	0.00133186	EP300;HDAC2
fatty acid oxidation	0.0014368	NR2F2;FOXA2;FOXA1
neurulation	0.00154049	FOXA2;FOXA1
granulopoiesis	0.00156216	CEBPD;CEBPB
biomineral formation	0.00169671	NR2F2;CEBPD;CEBPB
endocardial cushion morphogenesis	0.00171375	NR2F2
S phase	0.00173153	CEBPD;EP300;CEBPB;HDAC2
embryonal development	0.00174845	NR2F2;EP300;HDAC2;FOXA2;FOXA1
mesoderm formation	0.00190477	FOXA2;FOXA1
neurite outgrowth	0.0019392	CEBPD;EP300;CEBPB;HDAC2
alveolus formation	0.00197722	CEBPB;FOXA2
gliogenesis	0.00205098	NR2F2;EP300
cardiomyocyte proliferation	0.00210087	CEBPB;HDAC2
mesenchymal cell development	0.00214179	NR2F2
response to drug	0.00233253	EP300;CEBPB
cell differentiation	0.00236255	NR2F2;CEBPD;EP300;CEBPB;HDAC2;FOXA2;FOXA1
protein synthesis	0.00252607	EP300;CEBPB;HDAC2;FOXA2
reactivation of latent virus	0.00256966	EP300
polyadenylation	0.00268766	POLR2A;EP300
alternative RNA splicing	0.00280206	POLR2A;CEBPD;EP300
RNA replication	0.00288885	POLR2A;EP300
cell fate specification	0.00294761	NR2F2;CEBPB
floor plate formation	0.00299738	FOXA2
host cell immortalization	0.00299738	EP300
anterior/posterior axis specification	0.00299738	FOXA2
long-term synaptic potentiation	0.00309921	CEBPD;EP300;HDAC2
cytokinesis	0.00351667	EP300;CEBPB;HDAC2
DNA end joining repair	0.00369663	EP300;HDAC2
foregut morphogenesis	0.00385232	FOXA2
neuron differentiation	0.00417064	FOXA2;FOXA1
lymphatic vessel function	0.00427956	NR2F2
floor plate development	0.00427956	FOXA2
protein ubiquitination	0.00441825	POLR2A;EP300;CEBPB;HDAC2
involution	0.00456205	CEBPD;CEBPB
hemopoiesis	0.00461804	EP300;CEBPB;HDAC2
nucleosome mobilization	0.00470663	EP300
gene looping	0.00470663	POLR2A
macrophage function	0.00493224	CEBPD;CEBPB
hepatocyte apoptosis	0.00497	CEBPB;FOXA2

## Sheet: 6 common
Table S3-6. Common cell processes enriched in genes between RSV and CR, in genes between obese females and males, and in eight regulators.
Cell process	group	p-value	regulators or genes
adipocyte differentiation	8 regulators	1.31193e-07	NR2F2;CEBPD;EP300;CEBPB;HDAC2;FOXA2
adipocyte differentiation	human Obe	5.54922e-05	LEP;LOX;AGPAT9;VLDLR;CTSS;VEGFA;MMP9;CYBB;ACP5
adipocyte differentiation	human RES CR	9.3428e-05	LEP;VLDLR;TF;RARRES2
adipocyte differentiation	zebra Obe	0.00211604	IGFBP1;TGFBI;TF;RBP4
adipocyte differentiation	zebra RES CR	0.00341546	IGFBP1;TF;APOA1
aging	8 regulators	5.28808e-05	CEBPD;EP300;CEBPB;HDAC2;FOXA1
aging	human Obe	3.52719e-08	CA3;KYNU;VEGFA;CTH;MMP9;UCHL1;CES1;LEP;LOX;NQO1;CTSS;HP;VCAN;CYBB;CRYAB
aging	human RES CR	0.000516933	CES1;LEP;NQO1;TF
aging	zebra Obe	6.24556e-07	GPX1;UCP3;CP;IGFBP1;TF;RBP4;SERPINA1;FADS2
aging	zebra RES CR	5.28808e-05	UCP3;IGFBP1;TF;APOA1;FADS2
energy homeostasis	8 regulators	7.9315e-05	NR2F2;CEBPD;EP300;CEBPB
energy homeostasis	human Obe	0.000525517	LEP;S100A1;ABHD5;CTSS;C12orf5;CIDEA;AZGP1
energy homeostasis	human RES CR	0.00119391	LEP;TF;RARRES2
energy homeostasis	zebra Obe	3.34945e-06	UCP3;IGFBP1;TF;RBP4;FADS2;CEL
energy homeostasis	zebra RES CR	7.9315e-05	UCP3;IGFBP1;TF;FADS2
lipid metabolism	8 regulators	1.12086e-06	NR2F2;CEBPD;CEBPB;HDAC2;FOXA2;FOXA1
lipid metabolism	human Obe	7.68229e-07	VLDLR;ABHD5;CIDEA;VEGFA;NCEH1;CES1;LEP;NQO1;CTSS;SAA2;RDH10;HP;AZGP1
lipid metabolism	human RES CR	2.95214e-07	CES1;LEP;NQO1;VLDLR;TF;RARRES2
lipid metabolism	zebra Obe	6.23816e-06	GPX1;UCP3;RBP4;TF;SERPINA1;FADS2;CEL
lipid metabolism	zebra RES CR	0.000725565	UCP3;TF;APOA1;FADS2
lipid storage	8 regulators	7.13491e-09	NR2F2;CEBPD;EP300;CEBPB;HDAC2;FOXA2;FOXA1
lipid storage	human Obe	1.11868e-06	CHI3L1;VLDLR;ABHD5;CIDEA;VEGFA;MMP9;LEP;CES1;CTSS;VCAN;AZGP1;CYBB
lipid storage	human RES CR	0.000214935	CES1;LEP;VLDLR;TF
lipid storage	zebra Obe	2.32802e-06	GPX1;UCP3;TF;RBP4;SERPINA1;FADS2;CEL
lipid storage	zebra RES CR	1.75279e-05	UCP3;CLDN6;TF;APOA1;FADS2
