# Supplementary material for: Systems pharmacology of adiposity reveals inhibition of EP300 as a common therapeutic mechanism of caloric restriction and resveratrol for obesity
Source: Front Pharmacol. 2015 Sep 15;6:199. doi: 10.3389/fphar.2015.00199 (PMC4569862; doi:10.3389/fphar.2015.00199)
Supplement: Table S4 — Transcriptional regulators identified by iRegulon. Sheet 1: Transcriptional regulators identified by iRegulon for the common genes between RSV and CR in visceral adipose tissues of DIO zebrafish. Sheet 2: Transcriptional regulators identified by iRegulon for the common genes between RSV and CR in subcutaneous adipose tissues of obese humans. Sheet 3: Transcriptional regulators identified by iRegulon for genes dysregulated in common between female and male DIO zebrafish. Sheet 4: Transcriptional regulators identified by iRegulon for genes dysregulated in common between obese human females and males. [file Table_4.XLSX]

## Sheet: 1 zebra RSV CR
Table S4-1 Transcriptional regulators identified by iRegulon for the common genes between RSV and CR in visceral adipose tissues of DIO zebrafish
Regulator	ClusterCode	Track id	NES	Target genes
FOXA1	T01	wgEncodeHaibTfbsHepg2Foxa1sc101058V0416101PkRep2.broadPeak.gz	6.3364	TF,IGFBP1,UCP3,APOA1
FOXA1	T01	wgEncodeHaibTfbsHepg2Foxa1sc6553V0416101PkRep2.broadPeak.gz	5.6036	TF,IGFBP1,APOA1,UCP3
FOXA1	T01	wgEncodeHaibTfbsHepg2Foxa1sc101058V0416101PkRep1.broadPeak.gz	3.71251	TF,IGFBP1,UCP3,APOA1,DOPEY2
FOXA1	T01	wgEncodeHaibTfbsHepg2Foxa1sc6553V0416101PkRep1.broadPeak.gz	3.71251	TF,IGFBP1,UCP3,APOA1,DOPEY2
EP300	T02	wgEncodeHaibTfbsHepg2P300V0416101PkRep1.broadPeak.gz	5.73868	IGFBP1,TF,APOA1,UCP3
EP300	T02	wgEncodeHaibTfbsHepg2P300V0416101PkRep2.broadPeak.gz	4.58714	APOA1,TF,IGFBP1,DOPEY2,UCP3,FADS2
HDAC2	T03	wgEncodeHaibTfbsHepg2Hdac2sc6296V0416101PkRep2.broadPeak.gz	5.3841	TF,IGFBP1,APOA1
HDAC2	T03	wgEncodeHaibTfbsHepg2Hdac2sc6296V0416101PkRep1.broadPeak.gz	3.46937	APOA1,TF,IGFBP1,FADS2,UCP3
CEBPD	T04	wgEncodeHaibTfbsHepg2Cebpdsc636V0416101PkRep2.broadPeak.gz	4.88432	IGFBP1,TF,APOA1
CEBPD	T04	wgEncodeHaibTfbsHepg2Cebpdsc636V0416101PkRep1.broadPeak.gz	3.47275	TF,APOA1
FOXA2	T05	wgEncodeHaibTfbsHepg2Foxa2sc6554V0416101PkRep2.broadPeak.gz	4.86743	TF,IGFBP1,APOA1,UCP3,DOPEY2
NR2F2	T06	wgEncodeHaibTfbsK562Nr2f2sc271940V0422111PkRep2.broadPeak.gz	4.61754	UCP3,TF,CLDN6
NR2F2	T06	wgEncodeHaibTfbsHepg2Nr2f2sc271940V0422111PkRep2.broadPeak.gz	3.95903	APOA1,UCP3,TF,IGFBP1,SLC38A4
NR2F2	T06	wgEncodeHaibTfbsK562Nr2f2sc271940V0422111PkRep1.broadPeak.gz	3.80707	UCP3,TF
TEAD4	T07	wgEncodeHaibTfbsK562Tead4sc101184V0422111PkRep2.broadPeak.gz	4.57364	UCP3,CLDN6,TF
TEAD4	T07	wgEncodeHaibTfbsK562Tead4sc101184V0422111PkRep1.broadPeak.gz	3.36807	UCP3,TF
TCF12	T08	wgEncodeHaibTfbsHepg2Tcf12Pcr1xPkRep1.broadPeak.gz	4.52298	IGFBP1,TF,APOA1
MBD4	T09	wgEncodeHaibTfbsHepg2Mbd4sc271530V0422111PkRep2.broadPeak.gz	4.48246	IGFBP1,APOA1,TF
RXRA	T10	wgEncodeHaibTfbsHepg2RxraPcr1xPkRep2.broadPeak.gz	3.99955	IGFBP1,TF,UCP3,APOA1
NFIC	T11	wgEncodeHaibTfbsHepg2Nficsc81335V0422111PkRep2.broadPeak.gz	3.98605	IGFBP1,TF,APOA1,UCP3
CEBPB	T12	wgEncodeHaibTfbsHepg2Cebpbsc150V0416101PkRep2.broadPeak.gz	3.80707	IGFBP1,TF
CEBPB	T12	wgEncodeHaibTfbsHepg2Cebpbsc150V0416101PkRep1.broadPeak.gz	3.7294	TF,IGFBP1
GATA2	T13	wgEncodeSydhTfbsK562Gata2UcdPk.narrowPeak.gz	3.52003	TF,UCP3
GATA2	T13	wgEncodeHaibTfbsK562Gata2sc267Pcr1xPkRep2.broadPeak.gz	3.05739	UCP3,TF
SREBF1	T14	wgEncodeSydhTfbsHepg2Srebp1InslnStdPk.narrowPeak.gz	3.4795	TF,FADS2
TAF1	T15	wgEncodeHaibTfbsH1neuronsTaf1V0422111PkRep2.broadPeak.gz	3.46937	GPR137C,FADS2
POLR2A	T16	wgEncodeHaibTfbsHepg2Pol24h8V0416102PkRep1.broadPeak.gz	3.44911	TF,IGFBP1,APOA1
GATA1	T17	wgEncodeSydhTfbsK562Gata1UcdPk.narrowPeak.gz	3.35793	TF,UCP3
HNF4A	T18	wgEncodeHaibTfbsHepg2Hnf4asc8987V0416101PkRep2.broadPeak.gz	3.3343	APOA1,TF,IGFBP1
REST	T19	wgEncodeHaibTfbsH1neuronsNrsfV0422111PkRep2.broadPeak.gz	3.15869	GPR137C,FADS2
PBX3	T20	wgEncodeHaibTfbsSknshPbx3V0422111PkRep2.broadPeak.gz	3.05063	CLDN6,GPR137C

## Sheet: 2 human RSV CR
Table S4-2. Transcriptional regulators identified by iRegulon for the common genes between RSV and CR in subcutaneous adipose tissues of obese humans
Regulator	ClusterCode	Track id	NES	Target genes
HDAC2	T01	wgEncodeHaibTfbsHepg2Hdac2sc6296V0416101PkRep2.broadPeak.gz	6.17132	TF,NQO1
HDAC2	T01	wgEncodeHaibTfbsMcf7Hdac2sc6296V0422111PkRep1.broadPeak.gz	4.52563	TF,NQO1
HDAC2	T01	wgEncodeHaibTfbsHepg2Hdac2sc6296V0416101PkRep1.broadPeak.gz	3.58524	TF,NQO1
EP300	T02	wgEncodeHaibTfbsHepg2P300V0416101PkRep2.broadPeak.gz	5.79407	NQO1,TF
EP300	T02	wgEncodeHaibTfbsHepg2P300V0416101PkRep1.broadPeak.gz	5.08331	TF,NQO1,CES1,LEP
EP300	T02	wgEncodeHaibTfbsMcf7P300V0422111PkRep1.broadPeak.gz	5.0669	NQO1,TF,GPNMB
MAFK	T03	wgEncodeSydhTfbsImr90MafkIggrabPk.narrowPeak.gz	5.43322	VLDLR,CES1,NQO1
MAFK	T03	wgEncodeSydhTfbsHelas3MafkIggrabPk.narrowPeak.gz	3.39934	CES1,VLDLR,NQO1
CEBPB	T04	wgEncodeHaibTfbsHepg2Cebpbsc150V0416101PkRep2.broadPeak.gz	5.42229	TF,CES1,LEP,VLDLR
CEBPB	T04	wgEncodeHaibTfbsHepg2Cebpbsc150V0416101PkRep1.broadPeak.gz	5.31841	TF,CES1
RCOR1	T05	wgEncodeSydhTfbsImr90Corestsc30189IggrabPk.narrowPeak.gz	5.22546	LEP,VLDLR
HNF4A	T06	wgEncodeHaibTfbsHepg2Hnf4asc8987V0416101PkRep2.broadPeak.gz	5.21452	NQO1,TF
HNF4A	T06	wgEncodeHaibTfbsHepg2Hnf4asc8987V0416101PkRep1.broadPeak.gz	4.43815	NQO1,CES1,TF
GATA3	T07	wgEncodeHaibTfbsMcf7Gata3V0422111PkRep1.broadPeak.gz	5.0669	NQO1,TF,LEP,RARRES2
FOXA2	T08	wgEncodeHaibTfbsHepg2Foxa2sc6554V0416101PkRep2.broadPeak.gz	4.79353	TF,NQO1,CES1,LEP
FOXA2	T08	wgEncodeHaibTfbsHepg2Foxa2sc6554V0416101PkRep1.broadPeak.gz	3.03849	TF
HEY1	T09	wgEncodeHaibTfbsHepg2Hey1V0416101PkRep2.broadPeak.gz	4.73339	TF,NQO1
HNF4G	T10	wgEncodeHaibTfbsHepg2Hnf4gsc6558V0416101PkRep1.broadPeak.gz	4.20852	NQO1,TF,CES1
SP1	T11	wgEncodeHaibTfbsHepg2Sp1Pcr1xPkRep1.broadPeak.gz	3.98436	TF,CES1,NQO1
NR2F2	T12	wgEncodeHaibTfbsMcf7Nr2f2sc271940V0422111PkRep1.broadPeak.gz	3.92421	NQO1,TF
NR2F2	T12	wgEncodeHaibTfbsHepg2Nr2f2sc271940V0422111PkRep2.broadPeak.gz	3.53056	NQO1,TF
NR2F2	T12	wgEncodeHaibTfbsMcf7Nr2f2sc271940V0422111PkRep2.broadPeak.gz	3.24079	NQO1
IRF1	T13	wgEncodeSydhTfbsK562Irf1Ifna6hStdPk.narrowPeak.gz	3.75472	TF,RARRES2
FOXA1	T14	wgEncodeHaibTfbsHepg2Foxa1sc6553V0416101PkRep2.broadPeak.gz	3.54696	TF,NQO1,CES1,LEP
FOXA1	T14	wgEncodeHaibTfbsHepg2Foxa1sc101058V0416101PkRep1.broadPeak.gz	3.28999	TF,NQO1,CES1,LEP
FOXA1	T14	wgEncodeHaibTfbsHepg2Foxa1sc101058V0416101PkRep2.broadPeak.gz	3.24079	TF,NQO1,LEP,CES1
FOXA1	T14	wgEncodeHaibTfbsHepg2Foxa1sc6553V0416101PkRep1.broadPeak.gz	3.15331	TF,NQO1,LEP,CES1
SMC3	T15	wgEncodeSydhTfbsGm12878Smc3ab9263IggmusPk.narrowPeak.gz	3.28453	RARRES2
UBTF	T16	wgEncodeSydhTfbsK562Ubtfsab1404509IggmusPk.narrowPeak.gz	3.26266	CES1
GATA2	T17	wgEncodeSydhTfbsK562Gata2UcdPk.narrowPeak.gz	3.21892	TF
POLR2A	T18	wgEncodeHaibTfbsU87Pol24h8V0416101PkRep2V2.broadPeak.gz	3.08223	NQO1
CEBPD	T19	wgEncodeHaibTfbsHepg2Cebpdsc636V0416101PkRep2.broadPeak.gz	3.01116	TF,CES1

## Sheet: 3 zebra obesity
Table S4-3. Transcriptional regulators identified by iRegulon for genes dysregulated in common between female and male DIO zebrafish
Regulator	ClusterCode	Track id	NES	Target genes
FOXA1	T01	wgEncodeHaibTfbsHepg2Foxa1sc101058V0416101PkRep2.broadPeak.gz	7.04122	TF,IGFBP1,FGB,SERPINA1,UCP3,CP,RBP4,F5,TGFBI
FOXA1	T01	wgEncodeHaibTfbsHepg2Foxa1sc6553V0416101PkRep2.broadPeak.gz	6.90554	TF,FGB,IGFBP1,SERPINA1,CP,UCP3,RBP4,TGFBI,F5
FOXA1	T01	wgEncodeHaibTfbsHepg2Foxa1sc6553V0416101PkRep1.broadPeak.gz	5.85097	TF,FGB,IGFBP1,CP,SERPINA1,RBP4,UCP3,F5
FOXA1	T01	wgEncodeHaibTfbsHepg2Foxa1sc101058V0416101PkRep1.broadPeak.gz	5.51294	TF,FGB,IGFBP1,CP,SERPINA1,UCP3,RBP4
EP300	T02	wgEncodeHaibTfbsHepg2P300V0416101PkRep1.broadPeak.gz	6.64606	IGFBP1,FGB,TF,CP,SERPINA1,UCP3,F5,RBP4,RFESD,TGFBI,FADS2
EP300	T02	wgEncodeHaibTfbsHepg2P300V0416101PkRep2.broadPeak.gz	5.79146	FGB,SERPINA1,TF,CP,IGFBP1
FOXA2	T03	wgEncodeHaibTfbsHepg2Foxa2sc6554V0416101PkRep2.broadPeak.gz	6.27232	TF,SERPINA1,IGFBP1,FGB,CP,RBP4,UCP3,F5,TGFBI
FOXA2	T03	wgEncodeHaibTfbsHepg2Foxa2sc6554V0416101PkRep1.broadPeak.gz	5.05112	FGB,TF,SERPINA1,CP,IGFBP1,F5,RBP4
NFIC	T04	wgEncodeHaibTfbsHepg2Nficsc81335V0422111PkRep2.broadPeak.gz	5.74147	IGFBP1,CP,FGB,TF,SERPINA1
NFIC	T04	wgEncodeHaibTfbsHepg2Nficsc81335V0422111PkRep1.broadPeak.gz	3.59188	SERPINA1,IGFBP1,TF,CP,FGB
CEBPB	T05	wgEncodeHaibTfbsHepg2Cebpbsc150V0416101PkRep1.broadPeak.gz	5.18919	TF,IGFBP1,RBP4,SERPINA1,CP,FGB,UCP3,F5,GPX1
CEBPB	T05	wgEncodeHaibTfbsHepg2Cebpbsc150V0416101PkRep2.broadPeak.gz	4.91305	IGFBP1,RBP4,TF,SERPINA1,CP,FGB,UCP3,F5,GPX1,TGFBI
HDAC2	T06	wgEncodeHaibTfbsHepg2Hdac2sc6296V0416101PkRep2.broadPeak.gz	5.1154	FGB,TF,IGFBP1,SERPINA1,CP
NR3C1	T07	wgEncodeHaibTfbsA549GrPcr1xDex5nmPkRep1.broadPeak.gz	4.51789	RFESD,IGFBP1,FGB,CP,TF,FADS2
NR3C1	T07	wgEncodeHaibTfbsA549GrPcr1xDex5nmPkRep2.broadPeak.gz	4.04179	RFESD,FGB,IGFBP1,CP,FADS2,TGFBI,CD151,TF
NR3C1	T07	wgEncodeHaibTfbsA549GrPcr1xDex50nmPkRep2.broadPeak.gz	3.90848	RFESD,IGFBP1,FADS2,CD151,FGB,CP,TGFBI,TF
NR3C1	T07	wgEncodeHaibTfbsA549GrPcr1xDex50nmPkRep1.broadPeak.gz	3.21814	RFESD,IGFBP1,CD151,FADS2,CP,FGB,TF
RXRA	T08	wgEncodeHaibTfbsHepg2RxraPcr1xPkRep2.broadPeak.gz	4.32507	IGFBP1,TF,FGB,CP,UCP3,RBP4,SERPINA1,F5
CEBPD	T09	wgEncodeHaibTfbsHepg2Cebpdsc636V0416101PkRep2.broadPeak.gz	4.22985	IGFBP1,TF,RBP4,GPX1,SERPINA1
TCF12	T10	wgEncodeHaibTfbsHepg2Tcf12Pcr1xPkRep1.broadPeak.gz	4.1989	IGFBP1,TF,CP,SERPINA1,RBP4,FGB
MBD4	T11	wgEncodeHaibTfbsHepg2Mbd4sc271530V0422111PkRep2.broadPeak.gz	3.54665	SERPINA1,IGFBP1,TF,CP,CD151,FGB,RBP4,GPX1,F5
MBD4	T11	wgEncodeHaibTfbsHepg2Mbd4sc271530V0422111PkRep1.broadPeak.gz	3.31574	IGFBP1,FGB,CP,TF,F5,SERPINA1
NR2F2	T12	wgEncodeHaibTfbsHepg2Nr2f2sc271940V0422111PkRep2.broadPeak.gz	3.31336	FGB,UCP3,TF,F5,IGFBP1,CP
POLR2A	T13	wgEncodeHaibTfbsHepg2Pol24h8V0416102PkRep1.broadPeak.gz	3.25861	TF,SERPINA1,IGFBP1,RBP4,CP
GATA1	T14	wgEncodeSydhTfbsK562Gata1UcdPk.narrowPeak.gz	3.2229	TF,UCP3,RFESD

## Sheet: 4 human obesity
Table S4-4. Transcriptional regulators identified by iRegulon for genes dysregulated in common between obese human females and males.
Regulator	ClusterCode	Track id	NES	Target genes
TBL1XR1	T1	wgEncodeSydhTfbsGm12878Tblr1ab24550IggmusPk.narrowPeak.gz	5.8924	ABHD5,KYNU,NIPSNAP3B,MEGF9,VCAN,ACP5
STAT3	T2	wgEncodeSydhTfbsHelas3Stat3IggrabPk.narrowPeak.gz	4.56245	FCGR2A,NRCAM,ABHD5,KYNU,LOX,PRG4
EP300	T3	wgEncodeSydhTfbsGm12878P300bStdPk.narrowPeak.gz	4.03399	KYNU,ACP5,GPD1L,FCGR2A,ERAP2,MMP9
EP300	T3	wgEncodeHaibTfbsA549P300V0422111Etoh02PkRep1.broadPeak.gz	3.82702	KYNU,NRCAM,NQO1,SYNC
HDAC2	T4	wgEncodeHaibTfbsK562Hdac2sc6296V0416102PkRep1.broadPeak.gz	3.76096	C12orf5,PI16,VEGFA
RAD21	T5	wgEncodeHaibTfbsGm12878Rad21V0416101PkRep1.broadPeak.gz	3.6883	CCND2,ERAP2,VEGFA,ACP5,CES1
RAD21	T5	wgEncodeHaibTfbsGm12878Rad21V0416101PkRep2.broadPeak.gz	3.62444	CCND2,ERAP2,VEGFA,CES1,VCAN,SAA2
SPI1	T6	wgEncodeHaibTfbsGm12878Pu1Pcr1xPkRep3.broadPeak.gz	3.55618	CTSS,ERAP2,CYBB,CES1
RAD21	T5	wgEncodeHaibTfbsK562Rad21V0416102PkRep1.broadPeak.gz	3.42847	SYNC,VEGFA,ACP5,CCND2,PDE11A,ERAP2,MMP9,NCEH1,VCAN,SAA2,CIDEA,AZGP1,NRCAM,SFRP4
CEBPB	T7	wgEncodeHaibTfbsMcf7Cebpbsc150V0422111PkRep2.broadPeak.gz	3.38884	KYNU,GPD1L,PDE11A
EP300	T3	wgEncodeSydhTfbsHelas3P300sc584sc584IggrabPk.narrowPeak.gz	3.29856	ABHD5,KYNU,CES1,NRCAM
EP300	T3	wgEncodeHaibTfbsA549P300V0422111Etoh02PkRep2.broadPeak.gz	3.28094	KYNU,NRCAM,NQO1
HDAC2	T4	wgEncodeHaibTfbsK562Hdac2sc6296V0416102PkRep2.broadPeak.gz	3.25012	C12orf5,PI16,VEGFA,NQO1
REST	T8	wgEncodeHaibTfbsH1neuronsNrsfV0422111PkRep2.broadPeak.gz	3.21929	VCAN,UCHL1,KYNU
CEBPB	T7	wgEncodeSydhTfbsHepg2CebpbForsklnStdPk.narrowPeak.gz	3.10479	LOX,CES1,AGPAT9,CCND2
TFAP2A	T9	wgEncodeSydhTfbsHelas3Ap2alphaStdPk.narrowPeak.gz	3.04974	KYNU,CES1,LOX,STOX1,CTH,NQO1,PDE11A,AGPAT9,SYNC,NCEH1,MEGF9,ABHD5,PI16,NIPSNAP3B
TCF12	T10	wgEncodeHaibTfbsMcf7Tcf12V0422111PkRep2.broadPeak.gz	3.01451	GPD1L,KYNU,NQO1
