# Supplementary material for: Systems pharmacology of adiposity reveals inhibition of EP300 as a common therapeutic mechanism of caloric restriction and resveratrol for obesity
Source: Front Pharmacol. 2015 Sep 15;6:199. doi: 10.3389/fphar.2015.00199 (PMC4569862; doi:10.3389/fphar.2015.00199)
Supplement: Table S5 — Transcriptional regulators identified by Pathway Studio. Sheet 1: Transcriptional regulators identified by Pathway Studio for the common genes between RSV and CR in visceral adipose tissues of DIO zebrafish. Sheet 2: Transcriptional regulators identified by Pathway Studio for the common genes between RSV and CR in subcutaneous adipose tissues of obese humans. Sheet 3: Transcriptional regulators identified by Pathway Studio for the common genes between female and male DIO zebrafish. Sheet 4: Transcriptional regulators identified by Pathway Studio for the common genes between female and male DIO zebrafish. [file Table_5.XLSX]

## Sheet: 1 zebra RSv CR
Table S5-1. Transcriptional regulators identified by Pathway Studio for the common genes between RSV and CR in visceral adipose tissues of DIO zebrafish.
Regulator	p-value	Target genes
PPAR	1.66884e-07	UCP3;IGFBP1;TF;APOA1;FADS2
FOXA1	2.691e-07	UCP3;IGFBP1;TF;APOA1
GH1	5.33403e-07	UCP3;IGFBP1;TF;APOA1;FADS2
FOXA2	1.1781e-06	UCP3;IGFBP1;TF;APOA1
PPARA	1.48101e-06	UCP3;IGFBP1;TF;APOA1;FADS2
INS	1.61848e-06	UCP3;IGFBP1;TF;APOA1;SLC38A4;FADS2
SGMS1	4.25416e-06	TF;APOA1
CGN	9.10972e-06	TF;APOA1
retinoid-X receptor	1.72502e-05	UCP3;TF;APOA1;FADS2
mitogen-activated protein kinase	4.05276e-05	UCP3;IGFBP1;TF;APOA1;FADS2
LEP	0.000119599	UCP3;IGFBP1;APOA1;FADS2
CEBPA	0.000126323	IGFBP1;TF;APOA1;FADS2
RXRA	0.000137999	UCP3;TF;APOA1
CCAAT factors	0.0001847	IGFBP1;APOA1;FADS2
LPL	0.000190003	UCP3;APOA1
PPARD	0.000216183	UCP3;APOA1;FADS2
PPARGC1A	0.000228223	UCP3;APOA1;FADS2
HNF4A	0.000243238	CLDN6;TF;APOA1
IGF1	0.000262759	UCP3;IGFBP1;TF;SLC38A4
PPARG	0.000265377	UCP3;IGFBP1;APOA1;FADS2
NR	0.000277952	UCP3;CLDN6;APOA1
GCG	0.000286396	IGFBP1;TF;APOA1
ADIPOQ	0.000318786	UCP3;IGFBP1;APOA1
MMP3	0.000354186	IGFBP1;APOA1
EGF	0.000366303	UCP3;IGFBP1;TF;APOA1
LXR	0.000376775	UCP3;APOA1;FADS2
CD36	0.000390533	UCP3;APOA1
GHRH	0.000441714	IGFBP1;APOA1
IL6	0.000564349	UCP3;IGFBP1;TF;APOA1
MAPK1	0.00078924	IGFBP1;TF;APOA1;FADS2
THRB	0.00088624	UCP3;APOA1
THRA	0.00108122	UCP3;APOA1
EP300	0.00119598	UCP3;IGFBP1;TF
histone acetyltransferase	0.00138582	UCP3;IGFBP1
CNR1	0.00155186	UCP3;APOA1
NR2F2	0.00155186	UCP3;APOA1
TH receptor	0.001727	UCP3;APOA1
NR1H3	0.00199288	APOA1;FADS2
mitogen-activated protein kinase kinase	0.00210438	UCP3;IGFBP1
MAPK3	0.00218304	TF;APOA1;FADS2
cytokine	0.00222401	UCP3;IGFBP1;TF;APOA1
NOS2	0.00242605	UCP3;IGFBP1
interleukin	0.00251759	TF;APOA1
IL1 family	0.00270279	IGFBP1;TF;APOA1
IGF2	0.00273753	IGFBP1;SLC38A4
PKA	0.00287514	UCP3;IGFBP1;APOA1
SP1	0.00357972	UCP3;IGFBP1;TF;APOA1
CREBBP	0.00374219	IGFBP1;TF
EPAS1	0.00400702	IGFBP1;TF
SREBF1	0.00436015	UCP3;FADS2

## Sheet: 2 human RSV CR
Table S5-2. Transcriptional regulators identified by Pathway Studio for the common genes between RSV and CR in subcutaneous adipose tissues of obese humans.
Regulator	p-value	Target genes
NR1I3	1.3296e-07	CES1;LEP;NQO1;VLDLR
NR1H4	3.23205e-06	CES1;LEP;VLDLR;RARRES2
ADIPOQ	6.84539e-06	LEP;NQO1;VLDLR;RARRES2
PPAR	1.13605e-05	CES1;LEP;VLDLR;TF
TCF4	5.10628e-05	LEP;TF
INS	5.7454e-05	CES1;LEP;VLDLR;TF;RARRES2
PPARA	6.40735e-05	CES1;NQO1;VLDLR;TF
CEBPA	0.000126323	CES1;LEP;VLDLR;TF
RARRES2	0.000181409	LEP;RARRES2
PPARG	0.000265377	CES1;LEP;VLDLR;RARRES2
EGF	0.000366303	CES1;LEP;VLDLR;TF
leucine zipper	0.000524292	CES1;NQO1
PRL	0.000656691	CES1;LEP;TF
MAPK1	0.00078924	NQO1;GPNMB;VLDLR;TF
FOSL1	0.00079586	LEP;NQO1
oxidized LDL	0.000955278	LEP;VLDLR;RARRES2
EP300	0.00119598	LEP;NQO1;TF
NR3C2	0.00160098	LEP;RARRES2
IL1B	0.00179197	LEP;VLDLR;TF;RARRES2
IFNG	0.00188286	NQO1;VLDLR;TF;RARRES2
ESR1	0.00207925	LEP;NQO1;TF
CEBPD	0.00216122	LEP;TF
cytokine	0.00222401	LEP;NQO1;TF;RARRES2
POU2F1	0.00236593	LEP;NQO1
interleukin	0.00251759	LEP;TF
NR1I2	0.00257953	CES1;NQO1
ATF4	0.00270557	NQO1;VLDLR
ACE	0.00320382	LEP;RARRES2
SP1	0.00357972	CES1;LEP;VLDLR;TF
HIF1A	0.00375109	LEP;VLDLR;TF
APOE	0.00385463	LEP;NQO1
MAPK14	0.00402433	NQO1;GPNMB;VLDLR
TCF3	0.00408427	NQO1;TF
NRG1	0.00476905	LEP;TF

## Sheet: 3 zebra obesity
Table S5-3. Transcriptional regulators identified by Pathway Studio for the common genes between female and male DIO zebrafish
Regulator	p-value	Target genes
GH1	3.9609e-09	GPX1;UCP3;CP;IGFBP1;TF;SERPINA1;FGB;FADS2
CEBPA	7.68255e-08	GPX1;CP;IGFBP1;TF;SERPINA1;FGB;FADS2;CEL
PPARA	5.17972e-07	UCP3;IGFBP1;RBP4;TF;FGB;FADS2;CEL
IL6	1.49677e-06	GPX1;UCP3;CP;IGFBP1;TF;RBP4;SERPINA1;FGB
FOXA1	9.8908e-06	UCP3;IGFBP1;TF;SERPINA1
PPAR	2.03152e-05	UCP3;IGFBP1;RBP4;TF;FADS2
retinoid-X receptor	3.37687e-05	UCP3;TF;RBP4;FGB;FADS2
FOXA2	4.21368e-05	UCP3;IGFBP1;TF;FGB
mitogen-activated protein kinase	4.49291e-05	GPX1;UCP3;IGFBP1;TGFBI;TF;SERPINA1;FADS2
TNF	4.49919e-05	GPX1;UCP3;CP;IGFBP1;TGFBI;RBP4;TF;SERPINA1;F5
IGFBP1	5.54722e-05	IGFBP1;SERPINA1
UCP3	5.54722e-05	GPX1;UCP3
INS	7.13047e-05	GPX1;UCP3;CP;IGFBP1;TF;RBP4;FADS2
PPARG	8.27743e-05	GPX1;UCP3;IGFBP1;RBP4;FADS2;CEL
NR5A2	9.8591e-05	RBP4;FGB;CEL
OSM	0.000104379	CP;TGFBI;SERPINA1;FGB
CEBPB	0.000139216	CP;IGFBP1;RBP4;SERPINA1;FGB
PPARGC1A	0.000150814	GPX1;UCP3;RBP4;FADS2
IL1B	0.00015288	GPX1;CP;IGFBP1;TGFBI;TF;SERPINA1;FGB
EIF4G1	0.000253335	GPX1;CP
HIF-1	0.000332397	CP;IGFBP1;TF;CD151
LEP	0.000346791	UCP3;IGFBP1;RBP4;SERPINA1;FADS2
acute-phase protein	0.000350619	CP;TF
SLC2A4	0.000350619	UCP3;RBP4
IL1 family	0.000359589	CP;IGFBP1;RBP4;TF;SERPINA1
glutathione peroxidase	0.000405071	GPX1;UCP3
NFE2L2	0.000550054	GPX1;UCP3;CP;IGFBP1
HIF1A	0.000610003	GPX1;CP;IGFBP1;TF;CD151
IGF1	0.000879078	GPX1;UCP3;IGFBP1;TF;SERPINA1
FOXA3	0.000978266	IGFBP1;SERPINA1
SRSF1	0.00111262	GPX1;UCP3
EPAS1	0.0011262	GPX1;IGFBP1;TF
RORC	0.00115927	UCP3;SERPINA1
SREBF1	0.00127551	UCP3;RBP4;FADS2
PKC	0.00138844	GPX1;IGFBP1;TGFBI;SERPINA1;FGB
RXRA	0.00163055	GPX1;UCP3;TF
cytokine	0.001691	GPX1;UCP3;CP;IGFBP1;TF;SERPINA1
FOXM1	0.00175432	IGFBP1;SERPINA1;FGB
RAPGEF3	0.00203076	GPX1;IGFBP1
GHRH	0.00215606	GPX1;IGFBP1
CCAAT factors	0.00216062	IGFBP1;FADS2;CEL
PI3K	0.00225418	UCP3;CP;IGFBP1;TGFBI;CD151
Jun/Fos	0.00232772	GPX1;CP;IGFBP1;CD151;FGB
PPARD	0.0025142	GPX1;UCP3;FADS2
TF	0.00262282	TF;RBP4
HNF1A	0.00267612	IGFBP1;RBP4;SERPINA1
HMGA1	0.00290907	IGFBP1;RBP4
actins	0.00298284	IGFBP1;CEL
SP1	0.00326458	UCP3;IGFBP1;TGFBI;TF;SERPINA1;CD151
STAT5B	0.00328666	IGFBP1;CEL
GCG	0.00329349	IGFBP1;RBP4;TF
SOD2	0.00344381	GPX1;IGFBP1
ADIPOQ	0.00364919	UCP3;IGFBP1;RBP4
AMPK	0.00375015	UCP3;IGFBP1;RBP4
NCOA2	0.00393603	UCP3;FGB
NOX4	0.00402108	GPX1;IGFBP1
FGF21	0.00436982	IGFBP1;CEL
HNF1B	0.00445914	IGFBP1;SERPINA1
FOXO1	0.00469775	UCP3;CP;IGFBP1
matrix metalloproteinase	0.00473216	IGFBP1;SERPINA1
NTRK2	0.00473216	GPX1;TF

## Sheet: 4 human obesity
Table S5-4. Transcriptional regulators identified by Pathway Studio for the common genes between female and male DIO zebrafish.
Regulator	p-value	Target genes
INS	3.59762e-10	VLDLR;ABHD5;CA3;C12orf5;CIDEA;VEGFA;CTH;MMP9;NCEH1;CES1;LEP;LOX;CCND2;SAA2;RDH10;NPR3;HP;VCAN;AZGP1
IL1B	2.70431e-09	CHI3L1;VLDLR;VEGFA;MMP9;CTH;UCHL1;LEP;LOX;FCGR2A;CTSS;SAA2;HP;VCAN;PRG4;AZGP1;SFRP4;TNMD;CYBB;CRYAB
PDGF	1.17216e-08	VEGFA;CTH;MMP9;LEP;LOX;NQO1;CCND2;NPR3;VCAN;PRG4;SFRP4;TNMD;CYBB
PTGS2	2.86475e-08	LOX;NQO1;CCND2;CHI3L1;CD52;CIDEA;VEGFA;PRG4;MMP9;CYBB
PPARG	6.01614e-08	VLDLR;CIDEA;VEGFA;MMP9;CES1;LEP;AGPAT9;FCGR2A;CTSS;RDH10;HP;VCAN;AZGP1;CYBB
STAT3	6.28357e-08	LOX;CCND2;CHI3L1;CTSS;SAA2;CIDEA;HP;VEGFA;MMP9;SFRP4;UCHL1;CRYAB;CYBB
TNF	1.3082e-07	CHI3L1;ERAP2;KYNU;CIDEA;VEGFA;MMP9;CTH;UCHL1;LEP;LOX;FCGR2A;NQO1;CTSS;SAA2;HP;IFI30;AZGP1;VCAN;PRG4;CYBB;CRYAB
IFNG	1.61263e-07	CHI3L1;VLDLR;ERAP2;KYNU;VEGFA;MMP9;LOX;FCGR2A;NQO1;CCND2;CTSS;NPR3;HP;IFI30;VCAN;AZGP1;CYBB
cytokine	3.05368e-07	CHI3L1;ABHD5;VEGFA;MMP9;ACP5;LEP;LOX;NQO1;CCND2;CTSS;SAA2;NPR3;HP;VCAN;PRG4;CYBB;CRYAB
LEF	3.38139e-07	LEP;CCND2;NRCAM;VEGFA;CTH;VCAN;MMP9;SFRP4;UCHL1
ADIPOQ	3.77491e-07	LEP;NQO1;VLDLR;ABHD5;VEGFA;VCAN;MMP9;CYBB;ACP5
TGFB1	4.20868e-07	CHI3L1;C12orf5;VEGFA;MMP9;CTH;UCHL1;LOX;FCGR2A;CCND2;CTSS;NPR3;HP;AZGP1;VCAN;PRG4;SFRP4;TNMD;CYBB;CRYAB
AVP	5.15484e-07	LEP;CHI3L1;VEGFA;VCAN;MMP9;SFRP4;CRYAB
AGT	8.08224e-07	CHI3L1;S100A1;VEGFA;CTH;MMP9;LEP;LOX;NQO1;CCND2;CTSS;NPR3;VCAN;CYBB
AKT1	9.02073e-07	CIDEA;VEGFA;CTH;MMP9;LEP;LOX;NQO1;CCND2;CTSS;RDH10;VCAN;CYBB;CRYAB
PPAR	1.09928e-06	CES1;LEP;AGPAT9;CCND2;VLDLR;CIDEA;VEGFA;MMP9;CYBB
HIF1A	1.40475e-06	LEP;LOX;CCND2;S100A1;VLDLR;C12orf5;HP;VEGFA;MMP9;PRG4;CRYAB;CYBB
GF	1.49517e-06	VEGFA;MMP9;LEP;LOX;FCGR2A;CCND2;CTSS;HP;NPR3;VCAN;PRG4;TNMD;CRYAB
inflammatory cytokine	1.76903e-06	LOX;PI16;FCGR2A;CHI3L1;CTSS;HP;VEGFA;PRG4;MMP9;CRYAB;UCHL1;CYBB
STAT	1.90293e-06	FCGR2A;CCND2;IFI30;VEGFA;MMP9;SFRP4;CRYAB;UCHL1;CYBB
SPI1	1.97966e-06	CCND2;CHI3L1;ERAP2;CTSS;MMP9;UCHL1;CYBB;ACP5
IL1A	2.07721e-06	LEP;LOX;CTSS;SAA2;VEGFA;PRG4;VCAN;MMP9;CYBB
SMAD3	3.512e-06	LEP;LOX;CCND2;HP;VEGFA;PRG4;MMP9;TNMD;UCHL1
TGF family	3.6122e-06	LEP;LOX;NQO1;PI16;HP;VEGFA;PRG4;VCAN;MMP9;CYBB
SDC1	3.6122e-06	LEP;VEGFA;MMP9;CYBB
CTSB	3.72464e-06	CTSS;VEGFA;PRG4;MMP9;CYBB
IL6	4.23362e-06	CHI3L1;VLDLR;VEGFA;MMP9;ACP5;LOX;CCND2;CTSS;SAA2;HP;VCAN;AZGP1;CYBB
LXR	6.6074e-06	CES1;AGPAT9;VLDLR;CIDEA;HP;VEGFA;MMP9;CYBB
oxidized LDL	8.2885e-06	LEP;CHI3L1;VLDLR;CTSS;NPR3;VEGFA;CTH;MMP9;CYBB
BIRC3	9.41716e-06	CCND2;CIDEA;VEGFA;MMP9
NIPSNAP3B	9.56122e-06	VEGFA;NIPSNAP3B
PTEN	9.68301e-06	NQO1;CCND2;CA3;VEGFA;VCAN;MMP9;CYBB
ADRB3	1.13178e-05	LEP;HP;VEGFA;AZGP1
chorionic gonadotropin	1.46493e-05	LEP;LOX;CCND2;VLDLR;CD52;VEGFA;VCAN;MMP9;SFRP4
DRD2	1.50698e-05	LEP;VEGFA;MMP9;CRYAB;CYBB
NFE2L2	2.25197e-05	CES1;NQO1;HP;VEGFA;CTH;MMP9;CRYAB;CYBB
IL1 family	2.25211e-05	LEP;LOX;CHI3L1;HP;IFI30;VEGFA;PRG4;VCAN;MMP9;CYBB
ACE2	2.35351e-05	NQO1;VEGFA;MMP9;CYBB
FASN	2.53232e-05	VLDLR;CA3;VEGFA;MMP9
PRL	2.60876e-05	CES1;LEP;CCND2;VEGFA;MMP9;SFRP4;CYBB;ACP5
LUM	2.67335e-05	LOX;VEGFA;MMP9
CEBPB	2.88588e-05	LEP;CCND2;CHI3L1;VLDLR;SAA2;HP;VEGFA;SFRP4;CYBB
BIRC5	3.12874e-05	CCND2;CD52;VEGFA;MMP9
GDF9	3.34865e-05	LOX;CCND2;VEGFA;VCAN
PRDX6	3.65328e-05	VEGFA;MMP9;CRYAB
SERPINE1	4.07647e-05	PI16;VLDLR;VEGFA;MMP9
JAK2	4.80238e-05	LOX;CCND2;VEGFA;MMP9;CRYAB;CYBB
CHI3L1	4.84339e-05	CHI3L1;VEGFA;MMP9
IL6R	5.28177e-05	CHI3L1;SAA2;HP;VEGFA;MMP9
BACH1	5.5232e-05	NQO1;VEGFA;CYBB
CTH	5.5232e-05	CTH;MMP9;ACP5
FGF2	5.57255e-05	LOX;CCND2;CTSS;NPR3;VEGFA;PRG4;VCAN;MMP9;SFRP4;CRYAB
collagen type VIII	5.7139e-05	VEGFA;MMP9
EPHA1	5.7139e-05	VEGFA;MMP9
KCNJ12	5.7139e-05	VEGFA;MMP9
CTGF	6.76855e-05	LOX;VEGFA;VCAN;MMP9;TNMD
MAPK7	6.95624e-05	NQO1;PI16;VEGFA;MMP9
mitogen-activated protein kinase	7.32259e-05	CIDEA;VEGFA;CTH;MMP9;LEP;LOX;NQO1;CCND2;CTSS;HP;NPR3;CYBB
TNFSF13B	7.34868e-05	LEP;CCND2;VEGFA;MMP9
PTGER4	7.49655e-05	LOX;FCGR2A;VEGFA;MMP9;UCHL1
PTGER2	7.75217e-05	LOX;CCND2;VEGFA;MMP9;UCHL1
FLI1	7.75702e-05	CCND2;VEGFA;MMP9;CYBB
CRYAB	7.9297e-05	VEGFA;MMP9;CRYAB
ADORA3	8.86186e-05	VEGFA;MMP9;CYBB
PTGES	8.86186e-05	VEGFA;MMP9;CYBB
AHR	9.03311e-05	CES1;NQO1;CA3;SAA2;VEGFA;MMP9;CRYAB
CASR	9.55711e-05	NQO1;CTH;MMP9;ACP5
EDN1	9.70591e-05	LEP;CCND2;S100A1;NPR3;VEGFA;MMP9;CYBB
HMGA1	0.000100508	VEGFA;MMP9;CRYAB;CYBB
PTH	0.000104588	LOX;VEGFA;PRG4;MMP9;SFRP4;ACP5
TGFB2	0.000106963	LOX;CCND2;VEGFA;VCAN;MMP9;CRYAB
adrenoceptor	0.000110934	LEP;CIDEA;VEGFA;MMP9
IGF1	0.00011664	LEP;LOX;FCGR2A;CCND2;CHI3L1;CTSS;VEGFA;VCAN;MMP9;TNMD
OSM	0.000119497	CCND2;CHI3L1;HP;VEGFA;PRG4;MMP9
cyclin	0.000120799	CCND2;VEGFA;VCAN
SLPI	0.000120799	LOX;CTSS;MMP9
CARD10	0.000142279	VEGFA;MMP9
CREB1	0.000143731	LEP;NQO1;FCGR2A;CCND2;S100A1;CTSS;C12orf5;VEGFA;MMP9;SFRP4
TGFB3	0.000144308	LOX;VEGFA;VCAN;MMP9;TNMD
TORC1	0.000144308	LEP;CCND2;VEGFA;CTH;MMP9
protein tyrosine kinase	0.000148064	NQO1;CCND2;NPR3;VEGFA;VCAN;MMP9
NAD(P)H oxidase	0.000152847	NQO1;CTSS;VEGFA;MMP9;CYBB
PTHLH	0.000157258	LEP;CCND2;VEGFA;PRG4;MMP9
CSF2	0.000159105	LOX;FCGR2A;VLDLR;VEGFA;VCAN;MMP9;CYBB
XIAP	0.000159763	CCND2;VEGFA;MMP9
PKA	0.00016307	LEP;NQO1;FCGR2A;CCND2;CD52;VEGFA;PRG4;MMP9;CYBB
TCF7L2	0.000171081	LEP;NRCAM;VEGFA;VCAN;UCHL1
ADM2	0.000174359	CCND2;VEGFA;MMP9
TWIST2	0.000174359	VEGFA;TNMD;UCHL1
FOSL1	0.000175194	LEP;NQO1;VEGFA;MMP9
SP1	0.000175715	CHI3L1;VLDLR;C12orf5;VEGFA;CTH;MMP9;UCHL1;ACP5;CES1;LEP;CCND2;PDE11A;VCAN;CRYAB
CTNNB1	0.000176642	LEP;CCND2;NRCAM;VLDLR;VEGFA;PRG4;VCAN;MMP9;UCHL1
PPARD	0.000181805	LEP;AGPAT9;FCGR2A;VLDLR;VEGFA;MMP9
THPO	0.000182832	LOX;CCND2;VEGFA;MMP9
retinoid-X receptor	0.00018679	LEP;AGPAT9;CCND2;VEGFA;MMP9;CRYAB;CYBB
NOX4	0.000190708	CCND2;VEGFA;MMP9;CYBB
INHBA	0.000196894	LOX;CCND2;HP;VEGFA;MMP9;CYBB
ADK	0.000198794	CCND2;VEGFA
HACE1	0.000198794	NQO1;CYBB
IFI30	0.000198794	CTSS;IFI30
WASF3	0.000198794	VEGFA;MMP9
ZKSCAN3	0.000198794	CCND2;VEGFA
interferon	0.00020248	LOX;CCND2;CTSS;HP;IFI30;VEGFA;MMP9;CYBB
SCGB1A1	0.000206091	CHI3L1;VEGFA;MMP9
SIRT6	0.000223267	VEGFA;CTH;MMP9
Luteinizing hormone	0.000229866	CCND2;NPR3;VEGFA;VCAN;MMP9
EGF	0.000235784	CES1;LEP;CCND2;CHI3L1;VLDLR;CTSS;NPR3;VEGFA;VCAN;MMP9
PPARA	0.00024502	CES1;NQO1;CCND2;VLDLR;CIDEA;VEGFA;MMP9;NCEH1
ACE	0.000248289	LEP;VEGFA;MMP9;CYBB;ACP5
NF-kB	0.000257558	CHI3L1;NRCAM;ERAP2;VEGFA;CTH;MMP9;UCHL1;NQO1;LOX;CCND2;SAA2;IFI30;CYBB
LOX	0.000260344	LOX;VEGFA;MMP9
TIMP4	0.000264532	CCND2;MMP9
ubiquinol-cytochrome c reductase	0.000264532	VEGFA;CYBB
ZNF24	0.000264532	VEGFA;MMP9
GADD45A	0.000280285	VEGFA;MMP9;UCHL1
HDAC4	0.000283524	LOX;VEGFA;MMP9;CYBB
GCG	0.000303979	CCND2;C12orf5;HP;VEGFA;MMP9;CYBB
ADM	0.000305387	LEP;VEGFA;MMP9;CYBB
SOD1	0.000305387	CTSS;VEGFA;MMP9;CYBB
APLN	0.000316761	LEP;VEGFA;MMP9;CYBB
IL4	0.000333424	LOX;FCGR2A;CCND2;CHI3L1;HP;VEGFA;MMP9;CYBB;ACP5
ADAMTS9	0.000339435	VEGFA;MMP9
CD151	0.000339435	VEGFA;MMP9
LAMA5	0.000339435	VEGFA;MMP9
NPY5R	0.000339435	LEP;VEGFA
SERPINA3	0.000339435	HP;VEGFA
IRF1	0.000349572	LOX;CTSS;VEGFA;MMP9;CYBB
gonadotropins	0.000362853	LOX;CCND2;VLDLR;VEGFA;VCAN;MMP9
APOE	0.000383562	LEP;LOX;NQO1;VEGFA;MMP9
SERPINF1	0.000391485	LOX;VEGFA;MMP9;CYBB
MAPK14	0.000391791	NQO1;VLDLR;VEGFA;CTH;VCAN;MMP9;TNMD;UCHL1;CYBB
GAST	0.000418974	LEP;S100A1;VEGFA;MMP9
TNFSF12	0.000418974	CCND2;VEGFA;VCAN;MMP9
leukotriene receptor	0.00042345	VEGFA;VCAN
NTRK	0.00042345	VEGFA;MMP9
SEMA3F	0.00042345	VEGFA;MMP9
NFATC2	0.000433224	CCND2;MMP9;CRYAB;ACP5
NPPA	0.000433224	LEP;CCND2;VEGFA;MMP9
ALB	0.000439169	LEP;CCND2;VEGFA;MMP9;CYBB
NR1I3	0.000447817	CES1;LEP;NQO1;VLDLR
GHR	0.000447869	SAA2;CIDEA;VEGFA
IL11	0.000462758	LEP;HP;VCAN;MMP9
ADORA1	0.000476037	LEP;VEGFA;MMP9
CIITA	0.000476037	CTSS;IFI30;MMP9
fibrinogen	0.000476037	LEP;HP;VEGFA
F2RL1	0.000478051	NQO1;VEGFA;MMP9;CYBB
ADCY	0.000489993	NQO1;S100A1;VEGFA;PRG4;MMP9
ACVRL1	0.000505319	LEP;VEGFA;CRYAB
MAF	0.000505319	NQO1;CCND2;CRYAB
alpha6beta1 integrin	0.00051652	VEGFA;MMP9
CFH	0.00051652	VEGFA;MMP9
GPR4	0.00051652	LEP;VEGFA
RRM2	0.00051652	VEGFA;MMP9
GDF15	0.000535731	VEGFA;MMP9;AZGP1
NCL	0.000535731	LEP;VEGFA;MMP9
PDPK1	0.000535731	LEP;CCND2;VEGFA
MET	0.000559975	NQO1;C12orf5;VEGFA;MMP9
nuclear Ag	0.000567291	VEGFA;UCHL1;CYBB
ROCK1	0.000577485	VEGFA;MMP9;CRYAB;CYBB
APP	0.000586624	CCND2;CTSS;KYNU;VEGFA;MMP9;UCHL1;CYBB
FOXO1	0.000594579	LOX;CCND2;RDH10;CIDEA;VEGFA;MMP9
NF-AT	0.000603914	CCND2;VEGFA;MMP9;CRYAB;CYBB;ACP5
MIR124-1	0.00060483	ABHD5;RDH10;VEGFA;MMP9;ACP5
CBR1	0.000618592	VEGFA;MMP9
CCND2	0.000618592	CCND2;VEGFA
CCR3	0.000618592	VEGFA;MMP9
CIAPIN1	0.000618592	VEGFA;MMP9
laminin receptor	0.000618592	VEGFA;MMP9
NPR3	0.000618592	NPR3;CYBB
RECK	0.000618592	VEGFA;MMP9
PI3K	0.000632322	LEP;LOX;NQO1;CCND2;CTSS;RDH10;VEGFA;VCAN;MMP9;CRYAB
CNR1	0.00063235	LEP;VEGFA;MMP9;UCHL1
OLR1	0.000633929	VEGFA;MMP9;CYBB
TNFRSF11B	0.000633929	LOX;CTSS;MMP9
UTS2	0.000633929	VEGFA;MMP9;CYBB
endothelin	0.000651433	LEP;NPR3;VEGFA;MMP9
Jun/Fos	0.000669219	LEP;LOX;NQO1;CCND2;CHI3L1;VEGFA;VCAN;MMP9;CRYAB;ACP5
NR3C2	0.000670922	LEP;VEGFA;MMP9;CYBB
EP300	0.000698163	LEP;NQO1;CCND2;HP;VEGFA;MMP9;CYBB
SMAD2	0.000710406	LEP;CCND2;VEGFA;MMP9;TNMD
LEP	0.000711523	LEP;CCND2;ABHD5;CA3;HP;VEGFA;MMP9;CYBB
CCR1	0.000729609	VEGFA;MMP9
FOLH1	0.000729609	VEGFA;MMP9
PDGFC	0.000729609	VEGFA;MMP9
PTPRJ	0.000729609	VEGFA;MMP9
ubiquitin-specific protease	0.000729609	NRCAM;MMP9
anti-oncogene	0.00073187	ABHD5;VEGFA;MMP9;UCHL1
HRH1	0.000742936	LEP;VEGFA;MMP9
RIPK1	0.000742936	CCND2;CTSS;MMP9
EPO	0.000747011	LEP;CCND2;VLDLR;VEGFA;VCAN;MMP9
HMOX1	0.000768104	CCND2;VEGFA;MMP9;CRYAB;CYBB
S100A4	0.000781754	CCND2;VEGFA;MMP9
ADORA2A	0.000796642	HP;VEGFA;MMP9;CYBB
RELA	0.000815842	LOX;CHI3L1;SAA2;VEGFA;MMP9;CYBB
CCR2	0.000821839	VEGFA;MMP9;CYBB
REN	0.000821839	CTSS;VEGFA;CYBB
VEGFA	0.000835786	LOX;CCND2;CTSS;VEGFA;VCAN;MMP9;CRYAB
TNFRSF1A	0.000842013	LEP;LOX;VEGFA;MMP9
IL3	0.000845081	FCGR2A;CCND2;CHI3L1;VEGFA;MMP9
C1QTNF3	0.000849519	LEP;VEGFA
cyclase	0.000849519	LEP;MMP9
galectin	0.000849519	LEP;MMP9
GsCR	0.000849519	S100A1;VEGFA
HTR4	0.000849519	VEGFA;MMP9
SERPINB5	0.000849519	VEGFA;MMP9
SLC25A5	0.000849519	VEGFA;MMP9
VLDLR	0.000849519	VLDLR;VEGFA
TSH	0.000877435	AGPAT9;CCND2;CTSS;VEGFA;MMP9
AGER	0.000913453	LOX;VEGFA;MMP9;CYBB
BMPR2	0.000949871	VEGFA;MMP9;CRYAB
Maf	0.000949871	NQO1;CCND2;CRYAB
CSF3	0.000962366	FCGR2A;CCND2;CHI3L1;VEGFA;MMP9
AZU1	0.000978266	FCGR2A;VEGFA
MIR338	0.000978266	VEGFA;MMP9
NPC1	0.000978266	VEGFA;MMP9
S100A7	0.000978266	VEGFA;MMP9
TAF4B	0.000978266	CCND2;VCAN
THBS2	0.000978266	VEGFA;MMP9
CaM kinase II	0.00101522	VLDLR;VEGFA;CTH;MMP9
NR1H3	0.00101522	CES1;VEGFA;MMP9;CYBB
SRC	0.0010378	LOX;NQO1;CCND2;VEGFA;MMP9;CYBB
HMGA2	0.00104186	LEP;LOX;VEGFA
PLCG1	0.00104186	LOX;CCND2;MMP9
JAK	0.00105329	FCGR2A;VEGFA;MMP9;CRYAB;CYBB
IL1RN	0.00109661	HP;VEGFA;PRG4;MMP9
IL22	0.00109661	S100A1;HP;VEGFA;MMP9
LEF1	0.00109661	CCND2;NRCAM;MMP9;UCHL1
CFB	0.0011158	VEGFA;UCHL1
CREB3L1	0.0011158	VEGFA;MMP9
EFEMP1	0.0011158	VEGFA;MMP9
FABP5	0.0011158	VEGFA;MMP9
FPR1	0.0011158	VEGFA;MMP9
HPGD	0.0011158	VEGFA;MMP9
oxyhemoglobin	0.0011158	VEGFA;MMP9
thrombospondins	0.0011158	VEGFA;MMP9
CX3CL1	0.00113931	VEGFA;MMP9;CYBB
CYBB	0.00113931	VEGFA;MMP9;CYBB
NPPB	0.00113931	LEP;CHI3L1;MMP9
NR1H4	0.00115046	CES1;LEP;VLDLR;CTH;MMP9
BCL2	0.00115336	CCND2;VEGFA;MMP9;CRYAB
PLC	0.00118249	LOX;CCND2;VEGFA;MMP9
F10	0.00119012	CCND2;VEGFA;CYBB
PGR	0.00119114	LEP;ABHD5;VEGFA;MMP9;ACP5
PKC	0.0012072	LOX;NQO1;FCGR2A;CCND2;S100A1;NPR3;VEGFA;VCAN;MMP9
AGTR1	0.00125414	LEP;CTSS;VEGFA;MMP9;CYBB
HIF3A	0.00126206	LOX;VEGFA
HIV-1 retropepsin	0.00126206	VEGFA;MMP9
SMAD	0.00132085	LOX;CCND2;HP;VEGFA;VCAN;MMP9
CSF1	0.00134196	CCND2;VEGFA;MMP9;CYBB;ACP5
CTF1	0.00135107	VEGFA;MMP9;CYBB
GPER1	0.00135107	CCND2;VEGFA;MMP9
LDLR	0.00135107	VLDLR;VEGFA;MMP9
SMO	0.00135107	CCND2;VEGFA;MMP9
cholera toxin	0.00136822	LEP;FCGR2A;VEGFA;MMP9
NR1H2	0.00140761	HP;VEGFA;MMP9
FMOD	0.00141699	LOX;VEGFA
ITGAV	0.00141699	VEGFA;MMP9
MC2R	0.00141699	LEP;VEGFA
MIR29C	0.00141699	CCND2;VEGFA
Na+/H+ antiporter	0.00141699	VEGFA;CYBB
ORM1	0.00141699	HP;VEGFA
PLG	0.00146561	VEGFA;VCAN;MMP9
HDL	0.00150282	LOX;VEGFA;MMP9;NCEH1
leucine zipper	0.0015251	CES1;NQO1;MMP9
chemokine receptor	0.00158055	VEGFA;MMP9
CREG1	0.00158055	FCGR2A;VEGFA
FBLN5	0.00158055	VEGFA;MMP9
FLNA	0.00158055	VEGFA;MMP9
ITGA1	0.00158055	VEGFA;MMP9
PSIP1	0.00158055	VEGFA;CRYAB
RLN2	0.00158055	VEGFA;MMP9
VCAN	0.00158055	VCAN;MMP9
KLF6	0.00158608	CHI3L1;VEGFA;MMP9
CRP	0.00164641	FCGR2A;VEGFA;MMP9;CYBB
ELANE	0.00164858	NQO1;CTSS;PRG4
MMP2	0.00164858	LOX;VEGFA;MMP9
NGFR	0.00164858	CCND2;VEGFA;MMP9
ESR2	0.00173939	LEP;NQO1;CCND2;VEGFA;SFRP4
AR	0.00174338	LEP;HP;VEGFA;VCAN;MMP9;AZGP1
coagulation factor VIIa	0.00175268	VEGFA;MMP9
crystallin	0.00175268	CTSS;CRYAB
CYP1B1	0.00175268	NQO1;VEGFA
DMD	0.00175268	VEGFA;MMP9
LGR5	0.00175268	VEGFA;MMP9
LRP6	0.00175268	VEGFA;MMP9
SFRP4	0.00175268	VEGFA;SFRP4
CDKN1A	0.00177815	CCND2;C12orf5;MMP9
TGFBR2	0.00177815	VEGFA;VCAN;MMP9
ATF4	0.00179931	NQO1;VLDLR;VEGFA;CTH
TGFBR1	0.00179931	LEP;LOX;VEGFA;MMP9
IL13	0.00183016	FCGR2A;CHI3L1;CTSS;VEGFA;VCAN;MMP9
IGF2	0.00183902	LEP;VEGFA;VCAN;MMP9
DCN	0.00184526	VEGFA;VCAN;MMP9
MKL1	0.00184526	LOX;VEGFA;MMP9
RARB	0.00184526	VEGFA;MMP9;CRYAB
ZFP36	0.00184526	VEGFA;MMP9;CYBB
KITLG	0.00187934	FCGR2A;CCND2;VEGFA;MMP9
RAC1	0.00192027	CCND2;VEGFA;MMP9;CYBB
AKAP12	0.00193333	VEGFA;MMP9
DLC1	0.00193333	VEGFA;MMP9
HSPG2	0.00193333	VEGFA;MMP9
MIR144	0.00193333	NQO1;VEGFA
SERPINH1	0.00193333	MMP9;CYBB
MAX	0.00198417	CCND2;VEGFA;MMP9
PLAUR	0.00198417	VEGFA;MMP9;CYBB
adenosine nucleotide receptor	0.00205601	LOX;VEGFA;MMP9
mitochondrial processing peptidase	0.00205601	VEGFA;MMP9;CYBB
ESR1	0.00211388	LEP;NQO1;CCND2;VEGFA;CTH;MMP9;CYBB
GAB2	0.00212244	VEGFA;MMP9
MIR451A	0.00212244	VEGFA;MMP9
RHOC	0.00212244	VEGFA;MMP9
SELPLG	0.00212244	FCGR2A;MMP9
VLA-3 receptor (integrin)	0.00212244	VEGFA;MMP9
CCK	0.00212945	LEP;VEGFA;MMP9
phosphodiesterase	0.00212945	PDE11A;VEGFA;CYBB
PLAU	0.00212945	VLDLR;VCAN;MMP9
CALCA	0.00213423	SAA2;VEGFA;MMP9;CYBB
NR	0.00215298	CES1;CIDEA;VEGFA;AZGP1;CRYAB
CNR2	0.0022045	LOX;VEGFA;MMP9
STAT5B	0.0022045	CCND2;HP;SFRP4
HGF	0.00223624	CES1;FCGR2A;HP;VEGFA;MMP9;CYBB
KL	0.00228118	MMP9;SFRP4;CYBB
forkhead	0.00231688	LEP;CCND2;VEGFA;MMP9
COL18A1	0.00231997	VEGFA;MMP9
HIC1	0.00231997	VLDLR;VEGFA
m_Sod1m	0.00231997	LOX;CYBB
WHSC1	0.00231997	CCND2;VEGFA
MAP2K6	0.0023595	VEGFA;MMP9;CRYAB
NR4A1	0.00236418	CCND2;CIDEA;VEGFA;MMP9
GH1	0.00239476	LEP;CCND2;CIDEA;HP;VEGFA;MMP9
PGF	0.00243947	LEP;VEGFA;MMP9
SMAD4	0.00245431	LEP;LOX;HP;VEGFA;MMP9
adipokine	0.00252111	LEP;VEGFA;AZGP1
GADD45B	0.00252585	VEGFA;MMP9
GFR	0.00252585	VEGFA;MMP9
HTRA1	0.00252585	VEGFA;MMP9
MIR130B	0.00252585	VEGFA;MMP9
PCSK9	0.00252585	VLDLR;CYBB
RISC complex	0.00252585	LEP;VEGFA
beta adrenoceptor	0.00266203	LEP;CHI3L1;VEGFA;MMP9
EIF4E	0.00268942	CCND2;VEGFA;MMP9
WNT	0.00269966	LEP;CCND2;NRCAM;VEGFA;PRG4;VCAN;MMP9
KRAS	0.00271407	CCND2;VEGFA;MMP9;CYBB
PARP1	0.00271407	NQO1;VEGFA;MMP9;ACP5
CD9	0.00274005	VEGFA;MMP9
CX3CR1	0.00274005	VEGFA;MMP9
FCGR2A	0.00274005	FCGR2A;MMP9
S1PR	0.00274005	VEGFA;MMP9
SENP1	0.00274005	VEGFA;MMP9
TBX20	0.00274005	VCAN;MMP9
AMPK	0.00274704	CCND2;VLDLR;VEGFA;MMP9;CYBB
YY1	0.00274704	NQO1;SAA2;VEGFA;MMP9;CYBB
MAP3K7	0.00277612	VEGFA;MMP9;CYBB
calcineurin	0.0028631	CCND2;VEGFA;PRG4;CRYAB;CYBB
CAT	0.00287436	NQO1;VEGFA;MMP9;CYBB
BMP4	0.00292166	LOX;NQO1;VEGFA;VCAN;MMP9;CRYAB
CYSLTR1	0.0029625	VEGFA;MMP9
ENPP2	0.0029625	MMP9;CYBB
HSF4	0.0029625	VEGFA;CRYAB
NTRK3	0.0029625	VEGFA;MMP9
TFF3	0.0029625	VEGFA;MMP9
ID1	0.00304652	VEGFA;MMP9;CRYAB
MMP9	0.00304652	CTSS;VEGFA;MMP9
ETS1	0.0030644	CTSS;VEGFA;MMP9;CRYAB;CYBB
DUSP1	0.00314012	CIDEA;VEGFA;CYBB
NOS3	0.00314012	NPR3;MMP9;CYBB
ACKR3	0.00319315	VEGFA;MMP9
AMELX	0.00319315	VEGFA;SFRP4
CCKBR	0.00319315	LEP;VEGFA
CYBA	0.00319315	VEGFA;CYBB
EPHA2	0.00319315	VEGFA;MMP9
NDRG2	0.00319315	VEGFA;MMP9
PTGS1	0.00319315	VEGFA;MMP9
PTP4A3	0.00319315	VEGFA;MMP9
TFAP2B	0.00319315	LEP;CRYAB
MECP2	0.00321424	CCND2;VEGFA;MMP9;SFRP4
SMARCA4	0.00321424	NQO1;VEGFA;MMP9;CRYAB
GDF2	0.00323548	VEGFA;MMP9;CRYAB
ILK	0.00323548	CCND2;VEGFA;MMP9
estrogen receptor	0.00324973	LEP;NQO1;CCND2;IFI30;VEGFA;MMP9
CREB3L3	0.00343196	VEGFA;MMP9
LRP5	0.00343196	CCND2;VEGFA
PKM	0.00343196	VEGFA;MMP9
SERPINE2	0.00343196	VCAN;MMP9
PAX6	0.00358066	VEGFA;VCAN;MMP9;CRYAB
CEBPA	0.00364683	CES1;LEP;CHI3L1;VLDLR;SAA2;HP;VEGFA
COPS8	0.00367888	VEGFA;CRYAB
glutathione peroxidase	0.00367888	VEGFA;MMP9
MIR103A1	0.00367888	LEP;SFRP4
MIR27B	0.00367888	CIDEA;VEGFA
PML	0.00367888	LEP;VEGFA
PROK1	0.00367888	VEGFA;MMP9
UCHL1	0.00367888	NQO1;UCHL1
NTRK2	0.00373894	CCND2;VEGFA;MMP9
TFAP2A	0.00384016	NQO1;VEGFA;MMP9;UCHL1
HMGCR	0.00384504	VEGFA;MMP9;CYBB
HIF-1	0.0039237	LEP;LOX;VEGFA;MMP9;CYBB
DYRK1A	0.00393385	NQO1;VEGFA
EPHB4	0.00393385	VEGFA;MMP9
IL18BP	0.00393385	VEGFA;MMP9
MBD1	0.00393385	CCND2;MMP9
TNFRAP	0.00393385	VEGFA;MMP9
C5	0.00417433	VEGFA;MMP9;CYBB
PRKCB	0.00417433	VEGFA;MMP9;CYBB
ALK	0.00419681	VEGFA;MMP9
CD1A	0.00419681	LEP;MMP9
HOTAIR	0.00419681	VEGFA;MMP9
MMP12	0.00419681	VEGFA;MMP9
ALOX12	0.00446773	VEGFA;MMP9
alpha6beta4 integrin	0.00446773	VEGFA;MMP9
atypical PKC	0.00446773	VEGFA;MMP9
BATF	0.00446773	CCND2;MMP9
BDKRB1	0.00446773	VEGFA;MMP9
CCR5	0.00446773	VEGFA;MMP9
CHEK1	0.00446773	VEGFA;MMP9
FURIN	0.00446773	VEGFA;MMP9
MPO	0.00446773	LEP;VEGFA
NPR1	0.00446773	NPR3;CYBB
proteinase activated receptor	0.00446773	VEGFA;MMP9
RUNX1	0.00447024	LOX;CCND2;VEGFA;MMP9
STAT1	0.00449389	HP;IFI30;VEGFA;MMP9;CYBB
ANXA2	0.00474656	VEGFA;MMP9
IDO1	0.00474656	KYNU;MMP9
membrane attack	0.00474656	VEGFA;MMP9
NRAS	0.00474656	VEGFA;CYBB
PIK3R1	0.00474656	CCND2;VEGFA
IL5	0.0048832	CHI3L1;VEGFA;MMP9
JUND	0.0048832	NQO1;VEGFA;MMP9
